# Supplementary material for: Glycoengineering of EphA4 Fc leads to a unique, long-acting and broad spectrum, Eph receptor therapeutic antagonist
Source: Sci Rep. 2017 Jul 26;7:6519. doi: 10.1038/s41598-017-06685-z (PMC5529513; doi:10.1038/s41598-017-06685-z)
Supplement: Supplementary file 2 — Supplementary Table S1 [file 41598_2017_6685_MOESM2_ESM.xls]

## Sheet: Sheet1
Glycoengineering of EphA4 Fc leads to a unique, long-acting and broad spectrum, Eph receptor therapeutic antagonist Cassandra L. Pegg, Leanne T. Cooper, Jing Zhao, Michael Gerometta, Fiona M. Smith, Michael Yeh, Perry F. Bartlett, Jeffrey J. Gorman and Andrew W. Boyd
Supplementary Table S1. Proteomic search results from HCD MS/MS of EphA4 Fc digested with trypsin.
Accession	Description	Score	Coverage	# Proteins	# Unique Peptides	# Peptides	# PSMs	# AAs	MW [kDa]	calc. pI
hEphA4hFc	hEphA4hFc	71665.5	92.77	1	58	66	2781	775	86.0932	5.69385
	A2	Sequence	# PSMs	# Proteins	# Protein Groups	Protein Group Accessions	Modifications	ΔCn	q-Value	PEP	IonScore	Exp Value	Charge	MH+ [Da]	ΔM [ppm]	RT [min]	# Missed Cleavages
	High	ADnDAASmPcTRPPSAPLnLISnVNETSVNLEWSSPQNTGGR	4	1	1	hEphA4hFc	N3(Deamidated); M8(Oxidation); C10(Carbamidomethyl); N19(Deamidated); N23(Deamidated)	0	0	2.214e-07	34.76	0.0117135	4	4487.08	9.0069	50.0011	0
	High	ADNDAASmPcTRPPSAPLnLISNVNETSVNLEWSSPQNTGGR	21	1	1	hEphA4hFc	M8(Oxidation); C10(Carbamidomethyl); N19(Deamidated)	0	0	0.0001565	24.01	0.13723	4	4485.07	0.250256	51.7546	0
	High	ADNDAASmPcTRPPSAPLNLISnVnETSVNLEWSSPQNTGGR	9	1	1	hEphA4hFc	M8(Oxidation); C10(Carbamidomethyl); N23(Deamidated); N25(Deamidated)	0	0	1.24e-07	37.9	0.0062683	4	4486.09	8.27579	49.8981	0
	High	ADNDAASmPcTRPPSAPLNLISNVNETSVNLEWSSPQNTGGR	2	1	1	hEphA4hFc	M8(Oxidation); C10(Carbamidomethyl)	0	0	2.949e-10	68.97	5.06427e-06	4	4484.09	0.388034	49.7347	0
	High	ADNDAASMPcTRPPSAPLnLISNVNETSVNLEWSSPQNTGGR	5	1	1	hEphA4hFc	C10(Carbamidomethyl); N19(Deamidated)	0	0	1.715e-05	23.96	0.154288	3	4469.09	3.28178	49.4967	0
	High	ADNDAASMPcTRPPSAPLNLISNVNETSVNLEWSSPQNTGGR	2	1	1	hEphA4hFc	C10(Carbamidomethyl)	0	0	4.709e-12	32.7	0.0216155	4	4468.09	-0.85793	49.4104	0
	High	ALSTDATcAK	10	1	1	hEphA4hFc	C8(Carbamidomethyl)	0	0	0.0008094	78.2	4.46501e-07	2	1037.5	3.74229	22.3467	0
	High	cGAGDPSK	2	1	1	hEphA4hFc	C1(Carbamidomethyl)	0	0	0.000999	42.81	0.0005236	2	791.335	0.12567	8.64557	0
	High	cPLTVR	4	1	1	hEphA4hFc	C1(Carbamidomethyl)	0	0.001	0.03783	36.58	0.0156598	2	745.404	2.56404	27.9083	0
	High	cPPHSYSVWEGATScTcDR	95	1	1	hEphA4hFc	C1(Carbamidomethyl); C15(Carbamidomethyl); C17(Carbamidomethyl)	0	0	3.355e-16	73.69	1.30407e-07	2	2269.91	0.443507	39.5419	0
	High	cRPcGSGVHYTPqqnGLK	1	1	1	hEphA4hFc	C1(Carbamidomethyl); C4(Carbamidomethyl); Q13(Deamidated); Q14(Deamidated); N15(Deamidated)	0	0	3.518e-11	10.43	2.88929	4	2061.93	9.5939	34.6066	0
	High	cRPcGSGVHYTPqQnGLK	6	1	1	hEphA4hFc	C1(Carbamidomethyl); C4(Carbamidomethyl); Q13(Deamidated); N15(Deamidated)	0	0	2.044e-13	13.6	1.55618	4	2060.95	9.66121	34.7539	0
	High	cRPcGSGVHYTPQqNGLK	106	1	1	hEphA4hFc	C1(Carbamidomethyl); C4(Carbamidomethyl); Q14(Deamidated)	0	0	5.554e-14	32.78	0.018084	3	2059.94	0.579679	36.6829	0
	High	cRPcGSGVHYTPQQNGLK	6	1	1	hEphA4hFc	C1(Carbamidomethyl); C4(Carbamidomethyl)	0	0	3.355e-16	35.8	0.0111786	4	2058.96	1.14016	33.9124	0
	High	DcnSLPGVmGTcK	2	1	1	hEphA4hFc	C2(Carbamidomethyl); N3(Deamidated); M9(Oxidation); C12(Carbamidomethyl)	0	0	6.069e-06	46.35	0.000101965	3	1455.59	-2.47229	30.9347	0
	High	DcnSLPGVMGTcK	1	1	1	hEphA4hFc	C2(Carbamidomethyl); N3(Deamidated); C12(Carbamidomethyl)	0	0	2.946e-08	66.05	1.84993e-06	2	1439.6	1.3121	35.9173	0
	High	DcNSLPGVmGTcK	19	1	1	hEphA4hFc	C2(Carbamidomethyl); M9(Oxidation); C12(Carbamidomethyl)	0	0	9.393e-07	50.75	7.86704e-05	2	1454.61	-0.0680368	33.3478	0
	High	DcNSLPGVMGTcK	12	1	1	hEphA4hFc	C2(Carbamidomethyl); C12(Carbamidomethyl)	0	0	9.918e-09	59.78	9.67805e-06	3	1438.61	-0.32475	34.885	0
	High	DTLmISR	14	10	2	hEphA4hFc;P01857	M4(Oxidation)	0	0.001	0.03835	35.38	0.0104739	2	851.429	0.226194	31.3268	0
	High	DTLMISR	38	10	2	hEphA4hFc;P01857		0	0.001	0.006589	23.69	0.168032	2	835.434	-0.303723	60.8274	0
	High	DVGPLSK	23	1	1	hEphA4hFc		0	0.001	0.03995	20.33	0.140878	2	715.4	1.5704	35.4438	0
	High	DVGPLSKK	1	1	1	hEphA4hFc		0	0.001	0.0137	32.8	0.0129365	2	843.493	-0.114445	29.5668	1
	High	EEQFnSTYR	2	1	1	hEphA4hFc	N5(Deamidated)	0	0.001	0.01675	42.16	0.000456101	2	1174.5	-2.27894	28.5168	0
	High	EEQFNSTYR	3	1	1	hEphA4hFc		0	0	0.000476	52.63	7.91349e-05	2	1173.52	0.0137557	28.0345	0
	Medium	EGAQRVYIEIK	1	1	1	hEphA4hFc		0	0.017	0.3373	15.49	1.11865	3	1305.71	-1.11509	34.0563	1
	Medium	EnQFVK	8	1	1	hEphA4hFc	N2(Deamidated)	0	0.012	0.2773	36.93	0.00540377	2	765.378	0.739761	22.2358	0
	High	ENQFVK	18	1	1	hEphA4hFc		0	0.005	0.1348	26.7	0.0822046	2	764.393	-0.44757	27.5612	0
	High	EPqVYTLPPSQEEmTK	1	1	1	hEphA4hFc	Q3(Deamidated); M14(Oxidation)	0	0.004	0.1241	17.58	0.762924	2	1893.9	9.409	38.8617	0
	High	EPqVYTLPPSQEEMTK	1	1	1	hEphA4hFc	Q3(Deamidated)	0	0.001	0.002224	11.83	3.1495	3	1877.9	9.69933	42.724	0
	High	EPQVYTLPPSQEEmTK	22	1	1	hEphA4hFc	M14(Oxidation)	0	0	2.176e-10	44.21	0.00170692	2	1892.9	0.389372	33.6125	0
	High	EPQVYTLPPSQEEMTK	28	1	1	hEphA4hFc		0	0	6.12e-10	49.56	0.000538926	2	1876.9	2.69138	38.7472	0
	High	ETFNLYYYESDNDK	1	1	1	hEphA4hFc		0	0	3.108e-08	45.09	0.000277219	2	1800.76	1.96807	41.83	0
	High	ETFnLYYYESDNDKER	2	1	1	hEphA4hFc	N4(Deamidated)	0	0	0.0001825	17.19	0.347593	3	2086.91	8.39435	81.845	1
	High	ETFNLYYYESDNDKER	101	1	1	hEphA4hFc		0	0	1.856e-09	77.94	3.02908e-07	2	2085.9	0.332313	42.1682	1
	High	FIREnQFVK	4	1	1	hEphA4hFc	N5(Deamidated)	0	0	4.446e-05	16.71	0.790293	3	1181.63	0.0728326	36.9683	1
	High	FIRENQFVK	2	1	1	hEphA4hFc		0	0	0.0008626	14.55	1.10487	3	1180.65	-0.153633	36.8569	1
	Medium	FIREnQFVKIDTIAADESFTQVDIGDR	5	1	1	hEphA4hFc	N5(Deamidated)	0	0.02	0.3745	15.41	1.71925	4	3128.57	5.21954	51.3981	2
	High	FTLRDcNSLPGVmGTcK	1	1	1	hEphA4hFc	C6(Carbamidomethyl); M13(Oxidation); C16(Carbamidomethyl)	0	0	0.0003666	22.7	0.186082	3	1971.91	0.242136	38.2634	1
	High	GFYLAFQDVGAcIALVSVR	5	1	1	hEphA4hFc	C12(Carbamidomethyl)	0	0	0.000242	49.63	0.000615246	2	2086.08	0.0210257	63.4289	0
	High	GFYPSDIAVEWESnGqPENNYK	9	10	2	hEphA4hFc;P01857	N14(Deamidated); Q16(Deamidated)	0	0	0.000278	13.25	1.01964	3	2546.12	6.45949	70.3471	0
	High	GFYPSDIAVEWESnGQPENNYK	165	10	2	hEphA4hFc;P01857	N14(Deamidated)	0	0	9.456e-05	15.15	0.78817	3	2545.13	4.45042	70.8438	0
	High	GFYPSDIAVEWESNGQPENNYK	31	10	2	hEphA4hFc;P01857		0	0	4.632e-14	73.87	1.16498e-06	2	2544.13	0.0700025	46.9283	0
	High	GLNPLTSYVFHVR	51	1	1	hEphA4hFc		0	0	1.019e-08	78.15	7.07362e-07	3	1502.81	0.605707	63.9254	0
	High	GLNPLTSYVFHVRAR	2	1	1	hEphA4hFc		0	0	1.993e-05	28.26	0.0500086	4	1729.95	-0.97838	50.0974	1
	High	GLnPLTSYVFHVRARTAAGYGDFSEPLEVTTNTVPSR	2	1	1	hEphA4hFc	N3(Deamidated)	0	0	0.0002017	14.63	1.47554	4	4024.04	4.99611	56.1934	2
	High	GLNPLTSYVFHVRARTAAGYGDFSEPLEVTTNTVPSR	2	1	1	hEphA4hFc		0	0	0.0005604	34.31	0.0160134	5	4023.04	1.35466	55.9679	2
	High	GLPSSIEK	88	1	1	hEphA4hFc		0	0.001	0.009588	39.89	0.00350773	2	830.461	-0.82255	44.4908	0
	High	GLPSSIEKTISK	1	1	1	hEphA4hFc		0	0	7.483e-05	27.66	0.0524471	3	1259.72	-0.32812	37.8624	1
	High	GQPREPQVYTLPPSQEEMTK	2	1	1	hEphA4hFc		0	0.001	0.001821	10.32	5.73637	3	2315.13	-1.35325	36.1448	1
	High	GScVNNSEEK	1	1	1	hEphA4hFc	C3(Carbamidomethyl)	0	0	0.0005077	39.46	0.0010135	2	1123.47	-0.691016	8.736	0
	High	GScVNnSEEKDVPK	4	1	1	hEphA4hFc	C3(Carbamidomethyl); N6(Deamidated)	0	0	2.365e-05	30.44	0.0165368	3	1563.7	-0.240915	23.1558	1
	High	GScVNNSEEKDVPK	15	1	1	hEphA4hFc	C3(Carbamidomethyl)	0	0	2.551e-07	76.11	6.28185e-07	2	1562.71	0.318953	24.2616	1
	High	IDTIAADESFTqVDIGDR	1	1	1	hEphA4hFc	Q12(Deamidated)	0	0	0.0001318	38.37	0.00691343	2	1966.94	9.62583	38.2683	0
	High	IDTIAADESFTQVDIGDR	162	1	1	hEphA4hFc		0	0	1.527e-14	153.86	1.95091e-14	2	1965.94	0.258429	71.1671	0
	High	IGYYK	36	1	1	hEphA4hFc		0	0.006	0.156	27.73	0.0221782	2	643.345	0.706072	25.6401	0
	High	IIGDGAnSESK	4	1	1	hEphA4hFc	N7(Deamidated)	0	0	1.174e-05	76.77	6.83728e-07	2	1091.52	0.0794708	21.627	0
	High	IIGDGANSESK	76	1	1	hEphA4hFc		0	0	0.0001246	91.67	2.76392e-08	2	1090.54	0.198091	31.2594	0
	High	KcGAGDPSK	1	1	1	hEphA4hFc	C2(Carbamidomethyl)	0	0.005	0.1349	21.34	0.197217	2	919.43	-0.488527	8.58293	1
	High	KcPLTVR	7	1	1	hEphA4hFc	C2(Carbamidomethyl)	0	0.004	0.1205	43.59	0.00266232	2	873.497	-0.396514	30.4171	1
	High	KGFYLAFqDVGAcIALVSVR	3	1	1	hEphA4hFc	Q8(Deamidated); C13(Carbamidomethyl)	0	0	3.924e-06	46.83	0.00096691	3	2215.18	7.78079	71.2905	1
	High	KGFYLAFQDVGAcIALVSVR	22	1	1	hEphA4hFc	C13(Carbamidomethyl)	0	0	9.124e-08	62.6	2.24762e-05	3	2214.17	0.0967509	67.2708	1
	High	LnTEIR	1	3	2	hEphA4hFc;G3V1Q7	N2(Deamidated)	0	0.003	0.07245	38.72	0.00700252	2	746.405	0.268325	24.0199	0
	High	LNTEIR	18	3	2	G3V1Q7;hEphA4hFc		0	0.001	0.01662	18.3	0.982868	2	745.42	-0.458569	22.1167	0
	High	LTVDKSR	3	10	2	hEphA4hFc;P01857		0	0.001	0.03228	42.66	0.00161787	2	818.473	-0.684882	18.2406	1
	High	mYcGADGEWLVPIGncLcNAGHEER	8	1	1	hEphA4hFc	M1(Oxidation); C3(Carbamidomethyl); N15(Deamidated); C16(Carbamidomethyl); C18(Carbamidomethyl)	0	0	4.374e-06	22.28	0.0683254	3	2925.23	7.30056	52.7957	0
	High	mYcGADGEWLVPIGNcLcNAGHEER	17	1	1	hEphA4hFc	M1(Oxidation); C3(Carbamidomethyl); C16(Carbamidomethyl); C18(Carbamidomethyl)	0	0	3.355e-16	69.83	8.05938e-07	3	2924.22	-1.0225	49.6304	0
	High	MYcGADGEWLVPIGncLcNAGHEER	16	1	1	hEphA4hFc	C3(Carbamidomethyl); N15(Deamidated); C16(Carbamidomethyl); C18(Carbamidomethyl)	0	0	0.0009031	10.32	1.06367	3	2909.23	6.80965	61.6444	0
	High	MYcGADGEWLVPIGNcLcNAGHEER	18	1	1	hEphA4hFc	C3(Carbamidomethyl); C16(Carbamidomethyl); C18(Carbamidomethyl)	0	0	3.355e-16	69.67	1.15447e-06	3	2908.23	-0.426057	51.2291	0
	High	NLAqFPDTITGADTSSLVEVR	4	1	1	hEphA4hFc	Q4(Deamidated)	0	0	1.441e-05	25.04	0.194264	2	2235.13	7.76597	84.891	0
	High	NLAQFPDTITGADTSSLVEVR	137	1	1	hEphA4hFc		0	0	8.27e-14	153.64	2.75944e-14	2	2234.13	-0.368515	52.046	0
	High	NLAQFPDTITGADTSSLVEVRGScVnNSEEKDVPK	2	1	1	hEphA4hFc	C24(Carbamidomethyl); N26(Deamidated)	0	0.001	0.01077	11.43	4.07208	4	3778.83	7.10117	44.0509	2
	High	NqVSLTcLVK	4	10	2	hEphA4hFc;P01857	Q2(Deamidated); C7(Carbamidomethyl)	0	0	0.0001765	36.56	0.0106978	2	1162.61	0.641813	40.1494	0
	High	NQVSLTcLVK	67	10	2	hEphA4hFc;P01857	C7(Carbamidomethyl)	0	0	0.000782	55.41	0.000140849	2	1161.63	0.0180528	63.9704	0
	High	NTDIKGLnPLTSYVFHVRAR	2	1	1	hEphA4hFc	N8(Deamidated)	0	0.001	0.03323	21.15	0.212943	4	2302.25	7.54657	51.0618	2
	High	QDISYnVVcK	4	1	1	hEphA4hFc	N6(Deamidated); C9(Carbamidomethyl)	0	0	5.693e-05	74.3	1.03658e-06	2	1226.57	-0.605402	30.4216	0
	High	QDISYNVVcK	44	1	1	hEphA4hFc	C9(Carbamidomethyl)	0	0	2.768e-05	75.08	1.17352e-06	2	1225.59	-0.101997	36.9752	0
	High	QDISYNVVcKK	1	1	1	hEphA4hFc	C9(Carbamidomethyl)	0	0.001	0.03413	13.6	1.67622	3	1353.68	0.529476	31.236	1
	High	SGEcQAcK	2	1	1	hEphA4hFc	C4(Carbamidomethyl); C7(Carbamidomethyl)	0	0.001	0.001296	54.9	1.8283e-05	2	939.367	1.01088	8.63531	0
	High	SGEcQAcKIGYYK	1	1	1	hEphA4hFc	C4(Carbamidomethyl); C7(Carbamidomethyl)	0	0.001	0.006064	13.66	0.721132	3	1563.69	0.909935	32.304	1
	High	SLSLSLGK	8	1	1	hEphA4hFc		0	0	0.0003283	41.72	0.00136278	2	804.482	-0.214873	36.3572	0
	High	SVqGELGWIASPLEGGWEEVSImDEK	11	1	1	hEphA4hFc	Q3(Deamidated); M23(Oxidation)	0	0	8.769e-07	45.53	0.0013673	3	2863.33	-1.51609	55.1172	0
	High	SVqGELGWIASPLEGGWEEVSIMDEK	3	1	1	hEphA4hFc	Q3(Deamidated)	0	0.001	0.03851	19.84	0.60851	4	2847.36	6.95252	59.506	0
	High	SVQGELGWIASPLEGGWEEVSImDEK	60	1	1	hEphA4hFc	M23(Oxidation)	0	0	8.145e-14	117.15	1.01581e-10	3	2862.35	0.277082	57.5394	0
	High	SVQGELGWIASPLEGGWEEVSIMDEK	27	1	1	hEphA4hFc		0	0	7.584e-15	112.39	3.52404e-10	2	2846.36	0.705524	58.9045	0
	High	SVqGELGWIASPLEGGWEEVSImDEKnTPIR	1	1	1	hEphA4hFc	Q3(Deamidated); M23(Oxidation); N27(Deamidated)	0	0	1.477e-06	30.67	0.0502653	3	3445.66	4.2064	54.3983	1
	High	SVQGELGWIASPLEGGWEEVSImDEKnTPIR	2	1	1	hEphA4hFc	M23(Oxidation); N27(Deamidated)	0	0	3.196e-10	41.91	0.00348173	3	3444.66	-0.999601	54.481	1
	High	SVQGELGWIASPLEGGWEEVSIMDEKnTPIR	2	1	1	hEphA4hFc	N27(Deamidated)	0	0	3.905e-11	38.71	0.00769832	3	3428.67	0.788114	56.8554	1
	High	TAAGYGDFSEPLEVTTnTVPSR	7	1	1	hEphA4hFc	N17(Deamidated)	0	0	3.355e-16	166.43	1.03289e-15	2	2313.08	-1.69954	41.8251	0
	High	TAAGYGDFSEPLEVTTNTVPSR	33	1	1	hEphA4hFc		0	0	3.355e-16	180.88	4.24623e-17	2	2312.11	0.4675	42.7991	0
	High	TDWITR	40	1	1	hEphA4hFc		0	0.001	0.007149	39.93	0.00413105	2	791.405	0.833626	44.3015	0
	High	TPEVTcVVVDVSqEDPEVQFnWYVDGVEVHNAK	11	1	1	hEphA4hFc	C6(Carbamidomethyl); Q13(Deamidated); N21(Deamidated)	0	0	7.265e-09	49.2	0.000606542	3	3790.78	9.59031	53.9874	0
	High	TPEVTcVVVDVSQEDPEVQFnWYVDGVEVHNAK	40	1	1	hEphA4hFc	C6(Carbamidomethyl); N21(Deamidated)	0	0	1.292e-08	25.19	0.145443	4	3789.77	3.84165	83.8394	0
	High	TPEVTcVVVDVSQEDPEVQFNWYVDGVEVHNAK	102	1	1	hEphA4hFc	C6(Carbamidomethyl)	0	0	3.355e-16	90.14	4.55091e-08	3	3788.78	0.0301685	68.0633	0
	High	TTPPVLDSDGSFFLYSR	125	1	1	hEphA4hFc		0	0	1.542e-12	91.06	4.3167e-08	3	1901.93	1.52532	49.7249	0
	High	TYQVcNVmEPSQNnWLR	33	1	1	hEphA4hFc	C5(Carbamidomethyl); M8(Oxidation); N14(Deamidated)	0	0	2.082e-10	69.01	3.30336e-06	3	2155.96	2.16136	41.3458	0
	High	TYQVcNVmEPSQNNWLR	19	1	1	hEphA4hFc	C5(Carbamidomethyl); M8(Oxidation)	0	0	3.386e-13	83.98	1.34181e-07	2	2154.97	0.642498	40.6111	0
	High	TYQVcNVMEPSQNnWLR	28	1	1	hEphA4hFc	C5(Carbamidomethyl); N14(Deamidated)	0	0	1.674e-11	64.49	1.1807e-05	3	2139.96	2.39677	45.5861	0
	High	TYQVcNVMEPSQNNWLR	13	1	1	hEphA4hFc	C5(Carbamidomethyl)	0	0	5.325e-13	81.84	2.5629e-07	3	2138.98	0.346747	44.1261	0
	Low	VFYKK	2	1	1	hEphA4hFc		0	0.055	0.7437	20.28	0.13829	2	684.407	-0.70723	26.472	1
	High	VSITDLLAHTNYTFEIWAVnGVSK	6	1	1	hEphA4hFc	N20(Deamidated)	0	0	4.346e-09	58.05	8.31161e-05	3	2679.37	-0.41266	59.454	0
	High	VSITDLLAHTNYTFEIWAVNGVSK	4	1	1	hEphA4hFc		0	0	2.535e-06	19.79	0.486988	3	2678.39	1.50408	60.707	0
	High	VSnKGLPSSIEK	1	1	1	hEphA4hFc	N3(Deamidated)	0	0	1.221e-05	60.28	4.16278e-05	3	1259.68	-1.82457	29.8989	1
	High	VSNKGLPSSIEK	1	1	1	hEphA4hFc		0	0.008	0.2113	17.73	0.83653	3	1258.7	-0.220077	29.5867	1
	High	VVSVLTVLHqDWLnGK	1	10	2	hEphA4hFc;P01857	Q10(Deamidated); N14(Deamidated)	0	0	3.139e-07	28.1	0.0465419	3	1809.99	8.11533	62.6779	0
	High	VVSVLTVLHQDWLnGK	93	10	2	hEphA4hFc;P01857	N14(Deamidated)	0	0	1.181e-10	55.8	6.90445e-05	3	1808.99	-0.884754	51.2336	0
	High	VVSVLTVLHQDWLNGK	17	10	2	hEphA4hFc;P01857		0	0	6.435e-16	75.34	5.61437e-07	2	1808.01	0.712828	53.6246	0
	High	VVSVLTVLHqDWLnGKEYK	3	10	2	hEphA4hFc;P01857	Q10(Deamidated); N14(Deamidated)	0	0.001	0.001213	22.76	0.208158	4	2230.19	8.18449	65.3519	1
	High	VVSVLTVLHQDWLnGKEYK	57	10	2	hEphA4hFc;P01857	N14(Deamidated)	0	0	2.493e-07	35.27	0.0114261	4	2229.19	-0.734463	58.735	1
	High	VVSVLTVLHQDWLNGKEYK	2	10	2	hEphA4hFc;P01857		0	0	9.481e-11	50.64	0.000273564	3	2228.21	0.0140689	52.3607	1
	High	VYIEIK	65	1	1	hEphA4hFc		0	0.001	0.01186	28.13	0.01169	2	764.454	-1.33437	61.7247	0
	High	VYPAnEVTLLDSR	4	1	1	hEphA4hFc	N5(Deamidated)	0	0	0.0001894	84.03	2.37022e-07	3	1477.75	-0.472769	40.4219	0
	High	VYPANEVTLLDSR	52	1	1	hEphA4hFc		0	0	6.287e-09	76.65	1.21437e-06	2	1476.77	2.06204	41.8181	0
	High	WQEGnVFScSVmHEALHNHYTQK	5	1	1	hEphA4hFc	N5(Deamidated); C9(Carbamidomethyl); M12(Oxidation)	0	0	8.614e-10	30.16	0.0286257	4	2819.26	8.91137	46.9998	0
	High	WQEGnVFScSVMHEALHnHYTQK	3	1	1	hEphA4hFc	N5(Deamidated); C9(Carbamidomethyl); N18(Deamidated)	0	0	2.557e-09	31.38	0.019177	5	2804.24	6.50721	47.4301	0
	High	WQEGNVFScSVmHEALHNHYTQK	16	1	1	hEphA4hFc	C9(Carbamidomethyl); M12(Oxidation)	0	0	1.201e-10	41.67	0.00186871	5	2818.25	0.379435	45.5415	0
	High	WQEGNVFScSVMHEALHnHYTQK	37	1	1	hEphA4hFc	C9(Carbamidomethyl); N18(Deamidated)	0	0	2.646e-10	46.27	0.000571236	5	2803.23	-0.411745	46.5995	0
	High	WQEGNVFScSVMHEALHNHYTQK	36	1	1	hEphA4hFc	C9(Carbamidomethyl)	0	0	1.12e-13	46.39	0.00067966	5	2802.25	-1.34589	48.3873	0
	High	YGPPcPPcPAPEFLGGPSVFLFPPKPK	21	1	1	hEphA4hFc	C5(Carbamidomethyl); C8(Carbamidomethyl)	0	0	3.355e-16	53.03	0.000265792	4	2953.48	0.110026	54.0029	0
	High	YNPNPDqSVSVTVTTNQAAPSSIALVQAK	48	1	1	hEphA4hFc	Q7(Deamidated)	0	0	0.001053	16.03	1.25852	3	3001.53	5.71051	78.5289	0
	High	YNPNPDQSVSVTVTTNQAAPSSIALVQAK	59	1	1	hEphA4hFc		0	0	2.803e-13	92.54	2.61042e-08	3	3000.53	0.161599	40.9176	0
	High	YSVALAWLEPDRPnGVILEYEVK	21	1	1	hEphA4hFc	N14(Deamidated)	0	0	2.795e-13	36.32	0.00913549	3	2662.39	3.35856	72.1044	0
	High	YSVALAWLEPDRPNGVILEYEVK	20	1	1	hEphA4hFc		0	0	1.636e-15	28.48	0.0563366	3	2661.39	0.0600972	55.5026	0
	High	YYEKDQnER	8	1	1	hEphA4hFc	N7(Deamidated)	0	0	9.398e-05	50.67	9.98449e-05	3	1245.54	1.88249	21.7684	1
	High	YYEKDQNER	12	1	1	hEphA4hFc		0	0	0.0005491	47.3	0.000300727	3	1244.55	-0.169982	24.6287	1
P01857	Ig gamma-1 chain C region OS=Homo sapiens GN=IGHG1 PE=1 SV=1 - [IGHG1_HUMAN]	6517.55	30.91	9	2	8	780	330	36.0832	8.19189
	A2	Sequence	# PSMs	# Proteins	# Protein Groups	Protein Group Accessions	Modifications	ΔCn	q-Value	PEP	IonScore	Exp Value	Charge	MH+ [Da]	ΔM [ppm]	RT [min]	# Missed Cleavages
	High	DTLmISR	14	10	2	hEphA4hFc;P01857	M4(Oxidation)	0	0.001	0.03835	35.38	0.0104739	2	851.429	0.226194	31.3268	0
	High	DTLMISR	38	10	2	hEphA4hFc;P01857		0	0.001	0.006589	23.69	0.168032	2	835.434	-0.303723	60.8274	0
	High	FNWYVDGVEVHNAK	1	9	1	P01857		0	0.003	0.1035	10.55	4.86339	3	1677.8	0.178794	42.9752	0
	High	GFYPSDIAVEWESnGqPENNYK	9	10	2	hEphA4hFc;P01857	N14(Deamidated); Q16(Deamidated)	0	0	0.000278	13.25	1.01964	3	2546.12	6.45949	70.3471	0
	High	GFYPSDIAVEWESnGQPENNYK	165	10	2	hEphA4hFc;P01857	N14(Deamidated)	0	0	9.456e-05	15.15	0.78817	3	2545.13	4.45042	70.8438	0
	High	GFYPSDIAVEWESNGQPENNYK	31	10	2	hEphA4hFc;P01857		0	0	4.632e-14	73.87	1.16498e-06	2	2544.13	0.0700025	46.9283	0
	High	LTVDKSR	3	10	2	hEphA4hFc;P01857		0	0.001	0.03228	42.66	0.00161787	2	818.473	-0.684882	18.2406	1
	High	NqVSLTcLVK	4	10	2	hEphA4hFc;P01857	Q2(Deamidated); C7(Carbamidomethyl)	0	0	0.0001765	36.56	0.0106978	2	1162.61	0.641813	40.1494	0
	High	NQVSLTcLVK	67	10	2	hEphA4hFc;P01857	C7(Carbamidomethyl)	0	0	0.000782	55.41	0.000140849	2	1161.63	0.0180528	63.9704	0
	High	VVSVLTVLHqDWLnGK	1	10	2	hEphA4hFc;P01857	Q10(Deamidated); N14(Deamidated)	0	0	3.139e-07	28.1	0.0465419	3	1809.99	8.11533	62.6779	0
	High	VVSVLTVLHQDWLnGK	93	10	2	hEphA4hFc;P01857	N14(Deamidated)	0	0	1.181e-10	55.8	6.90445e-05	3	1808.99	-0.884754	51.2336	0
	High	VVSVLTVLHQDWLNGK	17	10	2	hEphA4hFc;P01857		0	0	6.435e-16	75.34	5.61437e-07	2	1808.01	0.712828	53.6246	0
	High	VVSVLTVLHqDWLnGKEYK	3	10	2	hEphA4hFc;P01857	Q10(Deamidated); N14(Deamidated)	0	0.001	0.001213	22.76	0.208158	4	2230.19	8.18449	65.3519	1
	High	VVSVLTVLHQDWLnGKEYK	57	10	2	hEphA4hFc;P01857	N14(Deamidated)	0	0	2.493e-07	35.27	0.0114261	4	2229.19	-0.734463	58.735	1
	High	VVSVLTVLHQDWLNGKEYK	2	10	2	hEphA4hFc;P01857		0	0	9.481e-11	50.64	0.000273564	3	2228.21	0.0140689	52.3607	1
	High	WQqGnVFScSVmHEALHNHYTQK	9	9	1	P01857	Q3(Deamidated); N5(Deamidated); C9(Carbamidomethyl); M12(Oxidation)	0	0	8.609e-10	30.16	0.0286257	4	2819.26	8.91279	46.9998	0
	High	WQqGnVFScSVMHEALHnHYTQK	4	9	1	P01857	Q3(Deamidated); N5(Deamidated); C9(Carbamidomethyl); N18(Deamidated)	0	0	2.557e-09	31.38	0.019177	5	2804.24	6.50863	47.4301	0
	High	WQQGnVFScSVmHEALHNHYTQK	53	9	1	P01857	N5(Deamidated); C9(Carbamidomethyl); M12(Oxidation)	0	0	7.007e-14	31.97	0.0175987	4	2818.25	0.212369	45.4568	0
	High	WQQGnVFScSVMHEALHnHYTQK	76	9	1	P01857	N5(Deamidated); C9(Carbamidomethyl); N18(Deamidated)	0	0	5.503e-11	33.14	0.0129572	4	2803.24	1.9242	46.6812	0
	High	WQQGnVFScSVMHEALHNHYTQK	133	9	1	P01857	N5(Deamidated); C9(Carbamidomethyl)	0	0	1.604e-07	12.08	1.93266	4	2802.25	0.664167	55.4004	0
P08238	Heat shock protein HSP 90-beta OS=Homo sapiens GN=HSP90AB1 PE=1 SV=4 - [HS90B_HUMAN]	6456.33	8.01	1	2	2	365	724	83.2121	5.03369
	A2	Sequence	# PSMs	# Proteins	# Protein Groups	Protein Group Accessions	Modifications	ΔCn	q-Value	PEP	IonScore	Exp Value	Charge	MH+ [Da]	ΔM [ppm]	RT [min]	# Missed Cleavages
	High	AFmEALqAGADISmIGqFGVGFYSAYLVAEK	1	1	1	P08238	M3(Oxidation); Q7(Deamidated); M14(Oxidation); Q17(Deamidated)	0	0	0.0002675	22.48	0.347154	3	3318.59	9.42438	68.5577	0
	High	AFmEALqAGADISMIGqFGVGFYSAYLVAEK	2	1	1	P08238	M3(Oxidation); Q7(Deamidated); Q17(Deamidated)	0	0	2.045e-06	38.74	0.00831362	4	3302.59	9.27536	74.0686	0
	High	AFmEALQAGADISmIGqFGVGFYSAYLVAEK	12	1	1	P08238	M3(Oxidation); M14(Oxidation); Q17(Deamidated)	0	0	0.0001096	31.48	0.0416416	3	3317.58	1.92324	71.1291	0
	High	AFmEALQAGADISmIGQFGVGFYSAYLVAEK	2	1	1	P08238	M3(Oxidation); M14(Oxidation)	0	0.001	0.001689	19.01	0.766806	3	3316.58	-3.59492	66.2223	0
	High	AFmEALQAGADISMIGQFGVGFYSAYLVAEK	98	1	1	P08238	M3(Oxidation)	0	0	6.752e-05	17.57	1.08578	4	3300.59	-1.07026	79.5717	0
	High	AFMEALqAGADISmIGQFGVGFYSAYLVAEK	134	1	1	P08238	Q7(Deamidated); M14(Oxidation)	0	0	6.809e-05	39.61	0.00669501	4	3301.6	7.32076	68.3311	0
	High	AFMEALqAGADISMIGqFGVGFYSAYLVAEK	1	1	1	P08238	Q7(Deamidated); Q17(Deamidated)	0	0	5.613e-06	57.66	0.000104808	4	3286.6	9.33327	73.913	0
	High	AFMEALQAGADISMIGqFGVGFYSAYLVAEK	54	1	1	P08238	Q17(Deamidated)	0	0	3.355e-07	63.1	2.83582e-05	4	3285.6	5.95736	74.4892	0
	High	AFMEALQAGADISMIGQFGVGFYSAYLVAEK	53	1	1	P08238		0	0	1.711e-13	104.71	1.94725e-09	3	3284.6	-0.333903	75.9564	0
	High	DLVVLLFETALLSSGFSLEDPqTHSNR	4	1	1	P08238	Q22(Deamidated)	0	0	1.047e-05	20.58	0.414305	4	2989.53	4.03048	69.4873	0
	High	DLVVLLFETALLSSGFSLEDPQTHSNR	4	1	1	P08238		0	0	3.355e-16	68.55	6.96788e-06	3	2988.53	-1.25086	69.641	0
E9PNE6	Heat shock cognate 71 kDa protein OS=Homo sapiens GN=HSPA8 PE=1 SV=1 - [E9PNE6_HUMAN]	4232.02	30.4	3	6	7	261	500	54.9421	5.68115
	A2	Sequence	# PSMs	# Proteins	# Protein Groups	Protein Group Accessions	Modifications	ΔCn	q-Value	PEP	IonScore	Exp Value	Charge	MH+ [Da]	ΔM [ppm]	RT [min]	# Missed Cleavages
	High	GPAVGIDLGTTYScVGVFQHGK	1	3	1	E9PNE6	C14(Carbamidomethyl)	0	0	9.88e-13	70.91	4.69141e-06	3	2263.12	-1.14439	45.3075	0
	High	GPAVGIDLGTTYScVGVFqHGKVEIIAnDQGNR	6	3	1	E9PNE6	C14(Carbamidomethyl); Q19(Deamidated); N28(Deamidated)	0	0.001	0.003819	19.56	0.603663	4	3474.73	8.98668	57.9916	1
	High	GPAVGIDLGTTYScVGVFqHGKVEIIANDQGNR	20	3	1	E9PNE6	C14(Carbamidomethyl); Q19(Deamidated)	0	0	3.67e-06	37.58	0.00905209	4	3473.72	3.61477	66.6535	1
	High	GPAVGIDLGTTYScVGVFQHGKVEIIANDQGNR	1	3	1	E9PNE6	C14(Carbamidomethyl)	0	0	6.952e-06	12.93	2.53647	4	3472.73	0.348827	57.7056	1
	High	GVPQIEVTFDIDAnGILNVSAVDK	9	3	1	E9PNE6	N14(Deamidated)	0	0	8.385e-05	16.08	1.12328	3	2515.31	6.52799	74.512	0
	High	GVPQIEVTFDIDANGILNVSAVDK	3	3	1	E9PNE6		0	0	3.887e-06	28.79	0.060119	3	2514.31	-0.166477	61.2117	0
	High	RTLSSSTqASIEIDSLYEGIDFYTSITR	19	3	1	E9PNE6	Q8(Deamidated)	0	0	6.03e-06	67.9	9.5849e-06	3	3154.56	6.75616	74.6698	1
	High	RTLSSSTQASIEIDSLYEGIDFYTSITR	44	3	1	E9PNE6		0	0	3.355e-16	114.65	1.96063e-10	3	3153.55	-1.36824	62.7774	1
	High	SEnVQDLLLLDVTPLSLGIETAGGVMTVLIK	2	3	1	E9PNE6	N3(Deamidated)	0	0	0.0003044	31.53	0.00741741	3	3239.78	3.2716	71.7629	0
	High	SENVQDLLLLDVTPLSLGIETAGGVMTVLIK	2	3	1	E9PNE6		0	0	8.815e-08	36.91	0.00158889	3	3238.79	2.03105	71.5888	0
	High	SInPDEAVAYGAAVQAAILSGDKSEnVqDLLLLDVTPLSLGIETAGGVMTVLIK	16	3	1	E9PNE6	N3(Deamidated); N26(Deamidated); Q28(Deamidated)	0	0	2.226e-07	55.42	1.76553e-05	4	5482.92	9.68107	78.0227	1
	High	SInPDEAVAYGAAVQAAILSGDKSENVqDLLLLDVTPLSLGIETAGGVMTVLIK	78	3	1	E9PNE6	N3(Deamidated); Q28(Deamidated)	0	0	3.006e-06	41.89	0.000485357	4	5481.92	7.47963	77.9577	1
	High	SINPDEAVAYGAAVqAAILSGDKSENVQDLLLLDVTPLSLGIETAGGVMTVLIK	56	3	1	E9PNE6	Q15(Deamidated)	0	0	2.9e-08	60	8.45e-06	4	5480.89	-1.22599	74.1258	1
	High	SINPDEAVAYGAAVQAAILSGDKSENVQDLLLLDVTPLSLGIETAGGVMTVLIK	3	3	1	E9PNE6		0	0	4.386e-10	64.85	2.20955e-06	4	5479.92	0.401251	71.5144	1
	High	TTPSYVAFTDTER	1	5	2	E9PNE6;P0DMV9		0	0	8.384e-05	49.56	0.000398938	2	1487.7	0.758806	37.0574	0
P10809	60 kDa heat shock protein, mitochondrial OS=Homo sapiens GN=HSPD1 PE=1 SV=2 - [CH60_HUMAN]	2601.13	29.14	1	8	8	110	573	61.0164	5.87158
	A2	Sequence	# PSMs	# Proteins	# Protein Groups	Protein Group Accessions	Modifications	ΔCn	q-Value	PEP	IonScore	Exp Value	Charge	MH+ [Da]	ΔM [ppm]	RT [min]	# Missed Cleavages
	High	ALmLQGVDLLADAVAVTMGPK	2	1	1	P10809	M3(Oxidation)	0	0	3.056e-06	51.48	0.000296576	3	2129.14	0.602174	61.5814	0
	High	ALMLQGVDLLADAVAVTMGPK	2	1	1	P10809		0	0	3.35e-09	86.44	8.75033e-08	3	2113.14	0.0489131	66.6735	0
	High	DMAIATGGAVFGEEGLTLnLEDVQPHDLGK	33	1	1	P10809	N19(Deamidated)	0	0	3.295e-05	24.16	0.216986	3	3098.52	6.43038	75.2801	0
	High	DMAIATGGAVFGEEGLTLNLEDVQPHDLGK	48	1	1	P10809		0	0	1.54e-12	64.9	1.88979e-05	3	3097.51	-0.304169	51.8569	0
	High	IMQSSSEVGYDAMAGDFVNMVEK	1	1	1	P10809		0	0	6.394e-08	72.53	1.40455e-06	3	2508.11	-0.719775	50.9276	0
	High	KPLVIIAEDVDGEALSTLVLNR	13	1	1	P10809		0	0	5.996e-13	98.33	1.25593e-09	3	2365.33	-0.514338	59.1011	0
	High	LVQDVAnNTNEEAGDGTTTATVLAR	4	1	1	P10809	N7(Deamidated)	0	0.001	0.005389	15.9	1.51396	3	2561.25	6.97126	35.479	0
	High	LVQDVANNTNEEAGDGTTTATVLAR	1	1	1	P10809		0	0	0.0006383	23.78	0.2429	3	2560.25	-0.532655	35.5015	0
	High	RIQEIIEQLDVTTSEYEK	1	1	1	P10809		0	0	0.000584	34.25	0.022118	3	2194.12	0.344377	51.3257	1
	High	TALLDAAGVASLLTTAEVVVTEIPK	2	1	1	P10809		0	0	6.262e-16	159.04	1.14759e-15	3	2482.4	0.0996156	70.4264	0
	High	TALLDAAGVASLLTTAEVVVTEIPKEEK	3	1	1	P10809		0	0	3.355e-16	81.24	8.94431e-08	3	2868.58	-0.337322	65.0611	1
P0DMV9	Heat shock 70 kDa protein 1B OS=Homo sapiens GN=HSPA1B PE=1 SV=1 - [HS71B_HUMAN]	1820.95	23.71	2	6	7	205	641	70.009	5.65576
	A2	Sequence	# PSMs	# Proteins	# Protein Groups	Protein Group Accessions	Modifications	ΔCn	q-Value	PEP	IonScore	Exp Value	Charge	MH+ [Da]	ΔM [ppm]	RT [min]	# Missed Cleavages
	High	AAAIGIDLGTTYScVGVFqHGKVEIIANDQGNR	26	2	1	P0DMV9	C14(Carbamidomethyl); Q19(Deamidated)	0	0	0.0001113	22.91	0.270168	4	3475.75	7.81993	60.5621	1
	High	AAAIGIDLGTTYScVGVFQHGKVEIIANDQGNR	15	2	1	P0DMV9	C14(Carbamidomethyl)	0	0	0.000579	25.91	0.140662	4	3474.73	-4.50663	54.9204	1
	Medium	GVPQIEVTFDIDAnGILnVTATDK	1	2	1	P0DMV9	N14(Deamidated); N18(Deamidated)	0	0.015	0.3047	10.61	4.5577	3	2532.29	7.88883	80.1084	0
	High	GVPQIEVTFDIDAnGILNVTATDK	63	2	1	P0DMV9	N14(Deamidated)	0	0	0.0007002	18.16	0.837106	3	2531.29	2.54188	61.2465	0
	High	GVPQIEVTFDIDANGILNVTATDK	16	2	1	P0DMV9		0	0	2.299e-05	37.53	0.0095366	3	2530.31	0.736595	61.687	0
	High	RTLSSSTqASLEIDSLFEGIDFYTSITR	14	2	1	P0DMV9	Q8(Deamidated)	0	0	0.0004673	29.16	0.0718326	3	3138.57	7.46036	77.8302	1
	High	RTLSSSTQASLEIDSLFEGIDFYTSITR	28	2	1	P0DMV9		0	0	1.327e-09	61.19	4.33386e-05	3	3137.56	0.345243	72.0121	1
	High	SENVqDLLLLDVAPLSLGLETAGGVMTALIK	2	2	1	P0DMV9	Q5(Deamidated)	0	0	6.465e-06	47.67	0.000174422	3	3181.75	5.51494	71.8425	0
	High	SINPDEAVAYGAAVQAAILMGDK	1	2	1	P0DMV9		0	0	5.15e-06	58.87	7.61444e-05	3	2304.15	-1.51135	54.6391	0
	High	SInPDEAVAYGAAVQAAILMGDKSEnVqDLLLLDVAPLSLGLETAGGVMTALIK	8	2	1	P0DMV9	N3(Deamidated); N26(Deamidated); Q28(Deamidated)	0	0.001	0.001304	17.28	0.188004	4	5468.88	9.38295	73.6345	1
	High	SInPDEAVAYGAAVQAAILMGDKSENVqDLLLLDVAPLSLGLETAGGVMTALIK	18	2	1	P0DMV9	N3(Deamidated); Q28(Deamidated)	0	0	0.0009836	15	0.393704	4	5467.86	2.71083	73.0909	1
	High	SINPDEAVAYGAAVqAAILMGDKSENVQDLLLLDVAPLSLGLETAGGVMTALIK	12	2	1	P0DMV9	Q15(Deamidated)	0	0	2.291e-07	58.25	1.98999e-05	4	5466.86	-1.28427	72.3756	1
	High	TTPSYVAFTDTER	1	5	2	E9PNE6;P0DMV9		0	0	8.384e-05	49.56	0.000398938	2	1487.7	0.758806	37.0574	0
P60709	Actin, cytoplasmic 1 OS=Homo sapiens GN=ACTB PE=1 SV=1 - [ACTB_HUMAN]	1584.24	25.6	2	4	4	107	375	41.7097	5.47803
	A2	Sequence	# PSMs	# Proteins	# Protein Groups	Protein Group Accessions	Modifications	ΔCn	q-Value	PEP	IonScore	Exp Value	Charge	MH+ [Da]	ΔM [ppm]	RT [min]	# Missed Cleavages
	High	DLYANTVLSGGTTMYPGIADR	1	2	1	P60709		0	0.001	0.01804	23.19	0.239867	2	2215.07	0.470062	44.9608	0
	High	LcYVALDFEqEMATAASSSSLEK	20	2	1	P60709	C2(Carbamidomethyl); Q10(Deamidated)	0	0	1.258e-10	78.93	6.0003e-07	3	2551.18	8.67307	53.48	0
	High	LcYVALDFEQEmATAASSSSLEK	1	2	1	P60709	C2(Carbamidomethyl); M12(Oxidation)	0	0.001	0.002715	20.85	0.279974	3	2566.17	-0.40547	52.5113	0
	High	LcYVALDFEQEMATAASSSSLEK	21	2	1	P60709	C2(Carbamidomethyl)	0	0	3.255e-13	103.58	1.6401e-09	2	2550.17	-1.65478	53.4702	0
	High	mTQIMFETFnTPAMYVAIQAVLSLYASGR	18	2	1	P60709	M1(Oxidation); N10(Deamidated)	0	0	4.903e-07	69.39	7.0429e-06	3	3270.6	2.00685	70.5008	0
	High	YSVWIGGSILASLSTFqQmWISK	7	2	1	P60709	Q17(Deamidated); M19(Oxidation)	0	0	0.0007776	17.63	0.939719	3	2619.34	7.73546	70.0859	0
	High	YSVWIGGSILASLSTFqQMWISK	12	2	1	P60709	Q17(Deamidated)	0	0	0.0005854	16.84	1.08372	3	2603.34	6.55653	78.2387	0
	High	YSVWIGGSILASLSTFQQmWISK	9	2	1	P60709	M19(Oxidation)	0	0	6.006e-06	44.8	0.00200665	3	2618.33	-1.07026	66.4592	0
	High	YSVWIGGSILASLSTFQQMWISK	18	2	1	P60709		0	0	3.267e-12	86.37	1.23411e-07	3	2602.34	-0.404009	69.5968	0
P04406	Glyceraldehyde-3-phosphate dehydrogenase OS=Homo sapiens GN=GAPDH PE=1 SV=3 - [G3P_HUMAN]	1442.1	43.28	1	7	7	193	335	36.0304	8.45557
	A2	Sequence	# PSMs	# Proteins	# Protein Groups	Protein Group Accessions	Modifications	ΔCn	q-Value	PEP	IonScore	Exp Value	Charge	MH+ [Da]	ΔM [ppm]	RT [min]	# Missed Cleavages
	High	GILGYTEHqVVSSDFnSDTHSSTFDAGAGIALNDHFVK	13	1	1	P04406	Q9(Deamidated); N16(Deamidated)	0	0	6.501e-07	35.58	0.0124789	5	4038.89	7.34932	52.9382	0
	High	GILGYTEHQVVSSDFnSDTHSSTFDAGAGIALNDHFVK	129	1	1	P04406	N16(Deamidated)	0	0	2.474e-07	28.51	0.0622201	5	4037.88	1.18577	58.7304	0
	High	GILGYTEHQVVSSDFNSDTHSSTFDAGAGIALNDHFVK	40	1	1	P04406		0	0	2.096e-07	43.54	0.0020005	5	4036.9	0.386518	51.4407	0
	High	IKWGDAGAEYVVESTGVFTTMEK	1	1	1	P04406		0	0	7.516e-06	62.88	2.80027e-05	3	2518.21	-1.48051	52.5612	1
	High	LISWYDNEFGYSNR	1	1	1	P04406		0	0	0.0009471	34.54	0.01183	2	1763.8	1.1042	44.2447	0
	High	LVINGnPITIFQERDPSK	2	1	1	P04406	N6(Deamidated)	0	0	0.000118	19.66	0.439062	3	2042.09	-0.989902	45.2559	1
	High	VDIVAInDPFIDLNYMVYMFQYDSTHGK	1	1	1	P04406	N7(Deamidated)	0	0	0.0002054	19.89	0.537442	3	3309.56	3.92414	65.4116	0
	High	VDIVAINDPFIDLNYMVYMFQYDSTHGK	1	1	1	P04406		0	0	0.001042	15.98	1.35637	3	3308.56	-0.278556	65.5434	0
	High	VIHDNFGIVEGLMTTVHAITATQK	2	1	1	P04406		0	0	2.196e-09	44.26	0.00152239	4	2595.36	-0.0174321	59.297	0
	High	WGDAGAEYVVESTGVFTTMEK	3	1	1	P04406		0	0	2.873e-14	86.64	7.04504e-08	2	2277.04	-0.307499	51.4038	0
P00338	L-lactate dehydrogenase A chain OS=Homo sapiens GN=LDHA PE=1 SV=2 - [LDHA_HUMAN]	1415.18	12.05	1	2	2	57	332	36.6654	8.26514
	A2	Sequence	# PSMs	# Proteins	# Protein Groups	Protein Group Accessions	Modifications	ΔCn	q-Value	PEP	IonScore	Exp Value	Charge	MH+ [Da]	ΔM [ppm]	RT [min]	# Missed Cleavages
	High	GYTSWAIGLSVADLAESIMK	5	1	1	P00338		0	0	2.733e-06	77.11	1.0894e-06	3	2112.07	-1.21366	66.2473	0
	High	ITVVGVGAVGMAcAISILmK	2	1	1	P00338	C13(Carbamidomethyl); M19(Oxidation)	0	0	2.431e-07	35.05	0.0115352	3	2006.09	0.45223	59.8829	0
	High	ITVVGVGAVGMAcAISILMK	50	1	1	P00338	C13(Carbamidomethyl)	0	0	1.231e-10	92.35	1.63571e-08	2	1990.09	0.667719	68.4931	0
A0A087WWY3	Filamin-A OS=Homo sapiens GN=FLNA PE=1 SV=1 - [A0A087WWY3_HUMAN]	1122.77	7.04	3	5	5	155	2315	245.697	5.97314
	A2	Sequence	# PSMs	# Proteins	# Protein Groups	Protein Group Accessions	Modifications	ΔCn	q-Value	PEP	IonScore	Exp Value	Charge	MH+ [Da]	ΔM [ppm]	RT [min]	# Missed Cleavages
	High	AHEPTYFTVDcAEAGqGDVSIGIK	1	3	1	A0A087WWY3	C11(Carbamidomethyl); Q16(Deamidated)	0	0.001	0.01212	11.09	3.28331	3	2566.19	6.3066	68.4358	0
	High	cTVTVSIGGHGLGAGIGPTIqIGEETVITVDTK	2	3	1	A0A087WWY3	C1(Carbamidomethyl); Q21(Deamidated)	0	0	0.0003466	18.18	0.488856	3	3281.72	7.79409	65.3916	0
	High	cTVTVSIGGHGLGAGIGPTIQIGEETVITVDTK	2	3	1	A0A087WWY3	C1(Carbamidomethyl)	0	0	4.494e-05	23.55	0.152563	3	3280.71	-1.24298	65.6882	0
	High	SADFVVEAIGDDVGTLGFSVEGPSqAK	4	3	1	A0A087WWY3	Q25(Deamidated)	0	0.001	0.01349	15.85	1.72911	3	2696.31	6.7988	58.4364	0
	High	SADFVVEAIGDDVGTLGFSVEGPSQAK	29	3	1	A0A087WWY3		0	0	5.998e-09	66.06	1.47778e-05	3	2695.31	-1.34818	56.4166	0
	High	TTYFEIFTAGAGTGEVEVVIqDPMGQK	2	3	1	A0A087WWY3	Q21(Deamidated)	0	0.003	0.09079	13.39	2.8107	3	2889.39	1.42929	66.3921	0
	High	TTYFEIFTAGAGTGEVEVVIQDPMGQK	3	3	1	A0A087WWY3		0	0.001	0.003825	30.34	0.0584409	3	2888.39	-5.09726	68.3384	0
	High	VGEPGHGGDPGLVSAYGAGLEGGVTGNPAEFVVnTSnAGAGALSVTIDGPSK	39	3	1	A0A087WWY3	N34(Deamidated); N37(Deamidated)	0	0	3.832e-06	54.99	0.00012916	4	4809.35	8.28148	65.8943	0
	High	VGEPGHGGDPGLVSAYGAGLEGGVTGNPAEFVVNTSnAGAGALSVTIDGPSK	66	3	1	A0A087WWY3	N37(Deamidated)	0	0	5.802e-08	47.7	0.000708168	4	4808.34	1.81098	52.6808	0
	High	VGEPGHGGDPGLVSAYGAGLEGGVTGNPAEFVVNTSNAGAGALSVTIDGPSK	7	3	1	A0A087WWY3		0	0	6.889e-05	38.66	0.0060312	4	4807.34	-1.81827	70.3917	0
Q5JR01	Elongation factor 1-alpha 1 (Fragment) OS=Homo sapiens GN=EEF1A1 PE=1 SV=1 - [Q5JR01_HUMAN]	920.119	30.34	6	2	2	39	145	15.9263	8.39697
	A2	Sequence	# PSMs	# Proteins	# Protein Groups	Protein Group Accessions	Modifications	ΔCn	q-Value	PEP	IonScore	Exp Value	Charge	MH+ [Da]	ΔM [ppm]	RT [min]	# Missed Cleavages
	High	nmITGTSQADcAVLIVAAGVGEFEAGISK	10	6	1	Q5JR01	N1(Deamidated); M2(Oxidation); C11(Carbamidomethyl)	0	0	1.595e-06	65.9	1.58722e-05	3	2926.44	7.06223	64.7147	0
	High	NmITGTSQADcAVLIVAAGVGEFEAGISK	8	6	1	Q5JR01	M2(Oxidation); C11(Carbamidomethyl)	0	0	5.136e-14	84.99	1.84944e-07	3	2925.43	-0.506381	61.2317	0
	High	NMITGTSqADcAVLIVAAGVGEFEAGISK	6	6	1	Q5JR01	Q8(Deamidated); C11(Carbamidomethyl)	0	0	9.57e-07	32.61	0.0333078	3	2910.44	7.07351	67.1754	0
	High	NMITGTSQADcAVLIVAAGVGEFEAGISK	12	6	1	Q5JR01	C11(Carbamidomethyl)	0	0	4.973e-16	85	1.9369e-07	3	2909.44	-0.0961563	63.821	0
	High	THINIVVIGHVDSGK	3	6	1	Q5JR01		0	0	5.81e-05	57.49	5.80164e-05	3	1588.88	1.1638	39.9129	0
P13639	Elongation factor 2 OS=Homo sapiens GN=EEF2 PE=1 SV=4 - [EF2_HUMAN]	878.786	11.66	1	4	4	62	858	95.277	6.82959
	A2	Sequence	# PSMs	# Proteins	# Protein Groups	Protein Group Accessions	Modifications	ΔCn	q-Value	PEP	IonScore	Exp Value	Charge	MH+ [Da]	ΔM [ppm]	RT [min]	# Missed Cleavages
	High	DGAGFLInLIDSPGHVDFSSEVTAALR	17	1	1	P13639	N8(Deamidated)	0	0	3.817e-12	60.37	5.63856e-05	3	2802.41	6.97627	64.8566	0
	High	DGAGFLINLIDSPGHVDFSSEVTAALR	20	1	1	P13639		0	0	5.782e-12	46.55	0.00130683	3	2801.41	0.575875	65.8449	0
	High	SDPMVqcIIEESGEHIIAGAGELHLEIcLK	2	1	1	P13639	Q6(Deamidated); C7(Carbamidomethyl); C28(Carbamidomethyl)	0	0	7.001e-09	11.7	4.05312	4	3349.63	4.81811	61.9101	0
	High	SDPMVQcIIEESGEHIIAGAGELHLEIcLK	1	1	1	P13639	C7(Carbamidomethyl); C28(Carbamidomethyl)	0	0	1.863e-12	17.44	1.07009	4	3348.63	0.702421	58.0071	0
	High	STAISLFYELSENDLNFIK	1	1	1	P13639		0	0.001	0.002068	28.52	0.0797229	3	2204.11	-0.805109	60.6669	0
	High	VTDGALVVVDcVSGVcVqTETVLR	2	1	1	P13639	C11(Carbamidomethyl); C16(Carbamidomethyl); Q18(Deamidated)	0	0	6.913e-05	28.12	0.0975126	3	2577.3	5.33495	52.9182	0
	High	VTDGALVVVDcVSGVcVQTETVLR	19	1	1	P13639	C11(Carbamidomethyl); C16(Carbamidomethyl)	0	0	9.557e-07	37.82	0.01011	3	2576.31	0.00935084	51.3707	0
F8VZY9	Keratin, type I cytoskeletal 18 OS=Homo sapiens GN=KRT18 PE=1 SV=1 - [F8VZY9_HUMAN]	812.609	22.51	2	4	5	58	391	43.7474	5.35107
	A2	Sequence	# PSMs	# Proteins	# Protein Groups	Protein Group Accessions	Modifications	ΔCn	q-Value	PEP	IonScore	Exp Value	Charge	MH+ [Da]	ΔM [ppm]	RT [min]	# Missed Cleavages
	High	GGmGSGGLATGIAGGLAGMGGIQNEK	1	2	1	F8VZY9	M3(Oxidation)	0	0	0.0007959	28.64	0.0789863	3	2277.09	-1.79968	45.739	0
	Medium	LAADDFR	1	3	2	P13645;F8VZY9		0	0.01	0.2444	18.2	0.645534	2	807.399	-0.462942	30.3488	0
	High	YALQMEQLNGILLHLESELAQTR	1	2	1	F8VZY9		0	0	3.387e-11	39.34	0.00432473	3	2670.39	-0.711667	62.5625	0
	High	YWSqQIEESTTVVTTqSAEVGAAETTLTELR	3	2	1	F8VZY9	Q4(Deamidated); Q16(Deamidated)	0	0	7.318e-06	60.03	5.86435e-05	3	3430.67	7.86354	54.1069	0
	High	YWSqQIEESTTVVTTQSAEVGAAETTLTELR	24	2	1	F8VZY9	Q4(Deamidated)	0	0	4.791e-08	101.16	4.41366e-09	3	3429.67	3.59683	53.0721	0
	High	YWSQQIEESTTVVTTQSAEVGAAETTLTELR	5	2	1	F8VZY9		0	0	1.291e-08	112.73	3.09068e-10	3	3428.67	-0.565549	52.6759	0
	High	YWSqqIEESTTVVTTQSAEVGAAETTLTELRR	3	2	1	F8VZY9	Q4(Deamidated); Q5(Deamidated)	0	0.001	0.002602	29.62	0.0606841	4	3586.76	6.87518	62.0492	1
	High	YWSQQIEESTTVVTTqSAEVGAAETTLTELRR	14	2	1	F8VZY9	Q16(Deamidated)	0	0	0.0002375	31.72	0.0366099	4	3585.78	6.16418	52.3476	1
	High	YWSQQIEESTTVVTTQSAEVGAAETTLTELRR	6	2	1	F8VZY9		0	0	5.039e-05	38.64	0.00724212	4	3584.77	-1.6982	51.6204	1
P63241	Eukaryotic translation initiation factor 5A-1 OS=Homo sapiens GN=EIF5A PE=1 SV=2 - [IF5A1_HUMAN]	779.8	34.42	1	3	3	30	154	16.8214	5.23682
	A2	Sequence	# PSMs	# Proteins	# Protein Groups	Protein Group Accessions	Modifications	ΔCn	q-Value	PEP	IonScore	Exp Value	Charge	MH+ [Da]	ΔM [ppm]	RT [min]	# Missed Cleavages
	High	EIEqKYDcGEEILITVLSAMTEEAAVAIK	2	1	1	P63241	Q4(Deamidated); C8(Carbamidomethyl)	0	0	0.0005101	45.35	0.00152873	4	3254.62	5.73129	69.713	1
	High	EIEQKYDcGEEILITVLSAMTEEAAVAIK	4	1	1	P63241	C8(Carbamidomethyl)	0	0	1.039e-14	102.4	3.4325e-09	3	3253.62	0.768231	69.0367	1
	High	RnDFQLIGIQDGYLSLLQDSGEVR	4	1	1	P63241	N2(Deamidated)	0	0	1.374e-05	74.63	1.81645e-06	3	2737.4	5.83383	55.0452	1
	High	RNDFQLIGIQDGYLSLLQDSGEVR	1	1	1	P63241		0	0	1.781e-09	102.66	2.86176e-09	3	2736.39	-2.12428	55.0227	1
	High	YDcGEEILITVLSAmTEEAAVAIK	3	1	1	P63241	C3(Carbamidomethyl); M15(Oxidation)	0	0	4.815e-05	32.92	0.0286138	3	2642.32	8.32372	71.1888	0
	High	YDcGEEILITVLSAMTEEAAVAIK	16	1	1	P63241	C3(Carbamidomethyl)	0	0	1.656e-13	99.41	7.21673e-09	3	2626.3	-0.78934	70.6995	0
P08729	Keratin, type II cytoskeletal 7 OS=Homo sapiens GN=KRT7 PE=1 SV=5 - [K2C7_HUMAN]	755.398	22.81	1	3	4	101	469	51.3543	5.47803
	A2	Sequence	# PSMs	# Proteins	# Protein Groups	Protein Group Accessions	Modifications	ΔCn	q-Value	PEP	IonScore	Exp Value	Charge	MH+ [Da]	ΔM [ppm]	RT [min]	# Missed Cleavages
	High	GQLEALQVDGGRLEAELR	1	1	1	P08729		0	0	4.768e-06	35.13	0.0109564	3	1954.04	1.07849	45.7586	1
	High	LAGDGVGAVnISVMnSTGGSSSGGGIGLTLGGTMGSnALSFSSSAGPGLLK	3	1	1	P08729	N10(Deamidated); N15(Deamidated); N37(Deamidated)	0	0	1.065e-07	41.31	0.00326906	4	4571.25	8.44371	66.6784	0
	High	LAGDGVGAVnISVMNSTGGSSSGGGIGLTLGGTMGSNALSFSSSAGPGLLK	53	1	1	P08729	N10(Deamidated)	0	0	1.029e-05	26.92	0.0836315	4	4569.26	3.58831	68.77	0
	High	LAGDGVGAVNISVMnSTGGSSSGGGIGLTLGGTMGSnALSFSSSAGPGLLK	31	1	1	P08729	N15(Deamidated); N37(Deamidated)	0	0	5.035e-08	43.73	0.00183649	4	4570.25	5.58919	68.4583	0
	High	LAGDGVGAVNISVMNSTGGSSSGGGIGLTLGGTMGSNALSFSSSAGPGLLK	8	1	1	P08729		0	0	3.044e-08	54.34	0.000155719	4	4568.25	-1.83377	68.1988	0
	High	LALDIEIATYR	1	2	2	P08729;P04264		0	0	1.872e-06	65.29	8.04579e-06	2	1277.71	-0.686585	44.9906	0
	High	TLnETELTELQSQISDTSVVLSMDNSR	3	1	1	P08729	N3(Deamidated)	0	0	0.0001603	43.18	0.00294755	3	3011.45	3.20068	52.0779	0
	High	TLNETELTELQSQISDTSVVLSMDNSR	1	1	1	P08729		0	0	7.441e-08	87.52	1.12313e-07	3	3010.46	1.44025	52.093	0
P07195	L-lactate dehydrogenase B chain OS=Homo sapiens GN=LDHB PE=1 SV=2 - [LDHB_HUMAN]	746.046	11.98	1	2	2	34	334	36.6151	6.04932
	A2	Sequence	# PSMs	# Proteins	# Protein Groups	Protein Group Accessions	Modifications	ΔCn	q-Value	PEP	IonScore	Exp Value	Charge	MH+ [Da]	ΔM [ppm]	RT [min]	# Missed Cleavages
	High	GYTNWAIGLSVADLIESMLK	1	1	1	P07195		0	0	1.975e-05	34.33	0.0180984	3	2181.13	1.26451	71.0547	0
	High	ITVVGVGqVGMAcAISILGK	7	1	1	P07195	Q8(Deamidated); C13(Carbamidomethyl)	0	0	1.061e-06	64.85	6.57955e-06	3	1974.09	8.42888	60.2475	0
	High	ITVVGVGQVGMAcAISILGK	26	1	1	P07195	C13(Carbamidomethyl)	0	0	1.79e-06	61.63	1.73485e-05	3	1973.09	-1.58573	60.6296	0
P00352	Retinal dehydrogenase 1 OS=Homo sapiens GN=ALDH1A1 PE=1 SV=2 - [AL1A1_HUMAN]	599.989	8.78	1	2	2	44	501	54.827	6.72705
	A2	Sequence	# PSMs	# Proteins	# Protein Groups	Protein Group Accessions	Modifications	ΔCn	q-Value	PEP	IonScore	Exp Value	Charge	MH+ [Da]	ΔM [ppm]	RT [min]	# Missed Cleavages
	High	AITISSALqAGTVWVncYGVVSAQcPFGGFK	1	1	1	P00352	Q9(Deamidated); N16(Deamidated); C17(Carbamidomethyl); C25(Carbamidomethyl)	0	0	0.0009614	25.8	0.149005	3	3290.61	8.22432	64.5145	0
	High	AITISSALqAGTVWVNcYGVVSAQcPFGGFK	26	1	1	P00352	Q9(Deamidated); C17(Carbamidomethyl); C25(Carbamidomethyl)	0	0	7.907e-05	49.56	0.000664528	3	3289.62	6.67047	61.4688	0
	High	AITISSALQAGTVWVNcYGVVSAQcPFGGFK	15	1	1	P00352	C17(Carbamidomethyl); C25(Carbamidomethyl)	0	0	6.517e-06	55.71	0.000162598	3	3288.62	-0.452155	60.2601	0
	High	IFVEESIYDEFVR	2	1	1	P00352		0	0	1.639e-06	76.97	1.04875e-06	2	1645.81	0.419086	49.2539	0
P29401	Transketolase OS=Homo sapiens GN=TKT PE=1 SV=3 - [TKT_HUMAN]	459.411	15.89	1	4	4	33	623	67.8347	7.66455
	A2	Sequence	# PSMs	# Proteins	# Protein Groups	Protein Group Accessions	Modifications	ΔCn	q-Value	PEP	IonScore	Exp Value	Charge	MH+ [Da]	ΔM [ppm]	RT [min]	# Missed Cleavages
	High	FIEcYIAEqNmVSIAVGcATR	2	1	1	P29401	C4(Carbamidomethyl); Q9(Deamidated); M11(Oxidation); C18(Carbamidomethyl)	0	0	0.00016	20.97	0.361925	3	2449.14	8.86527	51.5876	0
	High	FIEcYIAEQnMVSIAVGcATR	10	1	1	P29401	C4(Carbamidomethyl); N10(Deamidated); C18(Carbamidomethyl)	0	0	7.807e-06	64.5	1.81487e-05	3	2433.14	7.91232	52.5457	0
	High	FIEcYIAEQNmVSIAVGcATR	1	1	1	P29401	C4(Carbamidomethyl); M11(Oxidation); C18(Carbamidomethyl)	0	0	0.000458	39.64	0.00487805	3	2448.14	0.195776	51.7124	0
	High	FIEcYIAEQNMVSIAVGcATR	13	1	1	P29401	C4(Carbamidomethyl); C18(Carbamidomethyl)	0	0	4.976e-07	41.53	0.00337123	3	2432.14	-0.965164	51.8319	0
	High	GHAAPILYAVWAEAGFLAEAELLNLR	1	1	1	P29401		0	0	1.422e-05	54.26	0.000114929	3	2795.49	-0.866198	70.928	0
	High	SKDDqVTVIGAGVTLHEALAAAELLK	1	1	1	P29401	Q5(Deamidated)	0	0	0.0006231	14.82	0.5488	3	2650.45	7.4987	56.4362	1
	High	SKDDQVTVIGAGVTLHEALAAAELLK	4	1	1	P29401		0	0	4.044e-10	57.46	2.66518e-05	3	2649.45	1.35339	56.5503	1
	High	VYcLLGDGELSEGSVWEAMAFASIYK	1	1	1	P29401	C3(Carbamidomethyl)	0	0	1.243e-09	64	2.24931e-05	3	2895.35	-1.12034	61.0074	0
E7EN95	Filamin-B OS=Homo sapiens GN=FLNB PE=1 SV=1 - [E7EN95_HUMAN]	450.389	4.77	2	4	4	21	2409	256.121	5.73193
	A2	Sequence	# PSMs	# Proteins	# Protein Groups	Protein Group Accessions	Modifications	ΔCn	q-Value	PEP	IonScore	Exp Value	Charge	MH+ [Da]	ΔM [ppm]	RT [min]	# Missed Cleavages
	High	GPGLEAVGnIANKPTYFDIYTAGAGVGDIGVEVEDPQGK	2	2	1	E7EN95	N9(Deamidated)	0	0	0.0002882	40.46	0.00477183	4	3919.94	4.21206	51.3732	0
	High	LGSAADFLLDISETDLSSLTASIK	3	2	1	E7EN95		0	0	3.1e-08	82.59	2.64388e-07	3	2467.28	0.452168	65.9695	0
	High	SADFVVESIGSEVGSLGFAIEGPSQAK	13	2	1	E7EN95		0	0	6.073e-09	61.54	4.4367e-05	3	2681.33	-0.504792	56.7884	0
	High	TATFTIVTEDAGEGGLDLAIEGPSK	3	2	1	E7EN95		0	0	8.513e-05	50.54	0.000558548	3	2492.24	-0.710495	49.0383	0
P06733	Alpha-enolase OS=Homo sapiens GN=ENO1 PE=1 SV=2 - [ENOA_HUMAN]	438.131	11.75	1	3	3	17	434	47.1393	7.38623
	A2	Sequence	# PSMs	# Proteins	# Protein Groups	Protein Group Accessions	Modifications	ΔCn	q-Value	PEP	IonScore	Exp Value	Charge	MH+ [Da]	ΔM [ppm]	RT [min]	# Missed Cleavages
	High	FGANAILGVSLAVcK	1	1	1	P06733	C14(Carbamidomethyl)	0	0	8.997e-06	32.63	0.0164819	2	1519.83	0.757404	49.3479	0
	High	SGETEDTFIADLVVGLcTGQIK	14	1	1	P06733	C17(Carbamidomethyl)	0	0	4.468e-11	81.22	4.62116e-07	2	2353.16	-1.37341	58.8591	0
	High	VVIGMDVAASEFFR	2	1	1	P06733		0	0	7.945e-08	81.12	3.705e-07	2	1540.78	-0.182328	51.8295	0
P14625	Endoplasmin OS=Homo sapiens GN=HSP90B1 PE=1 SV=1 - [ENPL_HUMAN]	376.128	5.85	1	2	2	24	803	92.4113	4.84326
	A2	Sequence	# PSMs	# Proteins	# Protein Groups	Protein Group Accessions	Modifications	ΔCn	q-Value	PEP	IonScore	Exp Value	Charge	MH+ [Da]	ΔM [ppm]	RT [min]	# Missed Cleavages
	High	mTEAQEDGQSTSELIGqFGVGFYSAFLVADK	9	1	1	P14625	M1(Oxidation); Q17(Deamidated)	0	0	9.536e-07	50.14	0.000471551	3	3342.56	6.60461	59.4589	0
	High	mTEAQEDGQSTSELIGQFGVGFYSAFLVADK	5	1	1	P14625	M1(Oxidation)	0	0	1.846e-06	69.83	4.46126e-06	3	3341.53	-6.10408	60.2176	0
	High	MTEAqEDGQSTSELIGQFGVGFYSAFLVADK	6	1	1	P14625	Q5(Deamidated)	0	0	0.000578	21.67	0.32711	3	3326.55	3.97021	61.0443	0
	High	MTEAQEDGQSTSELIGQFGVGFYSAFLVADK	2	1	1	P14625		0	0	1.095e-11	72.41	2.6639e-06	3	3325.55	-0.761603	60.2806	0
	High	TVLDLAVVLFETATLR	2	1	1	P14625		0	0	4.128e-09	54.46	2.81106e-05	2	1761.02	-0.391282	69.9469	0
F8VR77	Proliferation-associated protein 2G4 OS=Homo sapiens GN=PA2G4 PE=1 SV=1 - [F8VR77_HUMAN]	305.701	18.31	2	2	2	23	284	31.4469	6.80029
	A2	Sequence	# PSMs	# Proteins	# Protein Groups	Protein Group Accessions	Modifications	ΔCn	q-Value	PEP	IonScore	Exp Value	Charge	MH+ [Da]	ΔM [ppm]	RT [min]	# Missed Cleavages
	High	AEFEVHEVYAVDVLVSSGEGK	6	2	1	F8VR77		0	0	1.584e-06	47.4	0.00109182	3	2264.11	2.11514	67.4284	0
	High	IDLGVHVDGFIAnVAHTFVVDVAQGTQVTGR	9	2	1	F8VR77	N13(Deamidated)	0	0	6.828e-07	31.36	0.0262479	4	3236.69	5.29776	67.3207	0
	High	IDLGVHVDGFIANVAHTFVVDVAQGTQVTGR	8	2	1	F8VR77		0	0	9.78e-08	44.08	0.00145197	4	3235.69	0.359489	66.527	0
E7EQR6	T-complex protein 1 subunit alpha OS=Homo sapiens GN=TCP1 PE=1 SV=1 - [E7EQR6_HUMAN]	234.39	13.72	3	2	2	8	401	43.858	7.7085
	A2	Sequence	# PSMs	# Proteins	# Protein Groups	Protein Group Accessions	Modifications	ΔCn	q-Value	PEP	IonScore	Exp Value	Charge	MH+ [Da]	ΔM [ppm]	RT [min]	# Missed Cleavages
	High	ASGATILSTLAnLEGEETFEAAMLGQAEEVVQER	2	3	1	E7EQR6	N12(Deamidated)	0	0	5.097e-05	48.12	0.000846394	3	3565.74	4.70285	63.7051	0
	High	ASGATILSTLANLEGEETFEAAMLGQAEEVVQER	1	3	1	E7EQR6		0	0	4.078e-08	76.88	1.14968e-06	3	3564.73	-1.1495	63.5979	0
	High	IIGInGDFFANMVVDAVLAIK	4	3	1	E7EQR6	N5(Deamidated)	0	0	0.001027	29.48	0.0251929	2	2221.21	8.92906	70.8859	0
	High	IIGINGDFFANMVVDAVLAIK	1	3	1	E7EQR6		0	0	1.894e-05	48.86	0.000344545	2	2220.21	0.194296	70.8213	0
B4DNK4	Pyruvate kinase OS=Homo sapiens GN=PKM PE=1 SV=1 - [B4DNK4_HUMAN]	200.04	10.5	2	3	3	5	457	49.8659	7.82568
	A2	Sequence	# PSMs	# Proteins	# Protein Groups	Protein Group Accessions	Modifications	ΔCn	q-Value	PEP	IonScore	Exp Value	Charge	MH+ [Da]	ΔM [ppm]	RT [min]	# Missed Cleavages
	High	EAEAAIYHLQLFEELR	1	2	1	B4DNK4		0	0	3.258e-08	32.35	0.0344314	3	1931.98	-0.65882	52.1856	0
	High	FGVEQDVDMVFASFIR	3	2	1	B4DNK4		0	0	7.616e-08	77.28	9.47501e-07	2	1859.9	1.74762	62.1163	0
	High	RFDEILEASDGIMVAR	1	2	1	B4DNK4		0	0	1.453e-08	66.92	1.18588e-05	3	1821.92	-0.733871	49.1077	1
P04264	Keratin, type II cytoskeletal 1 OS=Homo sapiens GN=KRT1 PE=1 SV=6 - [K2C1_HUMAN]	180.9	7.3	1	3	4	4	644	65.999	8.11865
	A2	Sequence	# PSMs	# Proteins	# Protein Groups	Protein Group Accessions	Modifications	ΔCn	q-Value	PEP	IonScore	Exp Value	Charge	MH+ [Da]	ΔM [ppm]	RT [min]	# Missed Cleavages
	High	FLEQQNQVLQTK	1	1	1	P04264		0	0	5.926e-07	64.96	1.69152e-05	2	1475.78	-0.410448	35.4193	0
	High	LALDLEIATYR	1	2	2	P08729;P04264		0	0	1.872e-06	65.29	8.04579e-06	2	1277.71	-0.686585	44.9906	0
	High	LNDLEDALQQAK	1	1	1	P04264		0	0	0.0002702	61.44	3.32339e-05	2	1357.7	0.267579	39.7582	0
	High	SLNNQFASFIDK	1	1	1	P04264		0	0	0.0007942	42.46	0.00237801	2	1383.69	-0.0926178	45.0107	0
A0A087WUI2	Heterogeneous nuclear ribonucleoproteins A2/B1 OS=Homo sapiens GN=HNRNPA2B1 PE=1 SV=1 - [A0A087WUI2_HUMAN]	178.96	16.48	2	2	2	5	261	29.817	4.97021
	A2	Sequence	# PSMs	# Proteins	# Protein Groups	Protein Group Accessions	Modifications	ΔCn	q-Value	PEP	IonScore	Exp Value	Charge	MH+ [Da]	ΔM [ppm]	RT [min]	# Missed Cleavages
	High	GFGFVTFSSMAEVDAAMAARPHSIDGR	4	2	1	A0A087WUI2		0	0	6.629e-10	60.54	4.09749e-05	4	2827.33	-0.0746648	55.2788	0
	High	LFIGGLSFETTEESLR	1	2	1	A0A087WUI2		0	0	1.348e-05	56.3	0.000105608	2	1798.92	0.772842	51.2709	0
G3V1Q7	Polyamine modulated factor 1 binding protein 1, isoform CRA_b OS=Homo sapiens GN=PMFBP1 PE=1 SV=1 - [G3V1Q7_HUMAN]	149.945	0.68	2	1	2	21	1022	119.004	6.29053
	A2	Sequence	# PSMs	# Proteins	# Protein Groups	Protein Group Accessions	Modifications	ΔCn	q-Value	PEP	IonScore	Exp Value	Charge	MH+ [Da]	ΔM [ppm]	RT [min]	# Missed Cleavages
	High	KLNTELR	2	2	1	G3V1Q7		0	0.005	0.1375	53.71	0.000178113	2	873.515	-0.739883	28.1163	1
	High	LnTELR	1	3	2	hEphA4hFc;G3V1Q7	N2(Deamidated)	0	0.003	0.07245	38.72	0.00700252	2	746.405	0.268325	24.0199	0
	High	LNTELR	18	3	2	G3V1Q7;hEphA4hFc		0	0.001	0.01662	18.3	0.982868	2	745.42	-0.458569	22.1167	0
Q5RI18	Heterogeneous nuclear ribonucleoprotein U (Fragment) OS=Homo sapiens GN=HNRNPU PE=1 SV=6 - [Q5RI18_HUMAN]	145.67	17.84	2	2	2	7	241	27.2902	5.43994
	A2	Sequence	# PSMs	# Proteins	# Protein Groups	Protein Group Accessions	Modifications	ΔCn	q-Value	PEP	IonScore	Exp Value	Charge	MH+ [Da]	ΔM [ppm]	RT [min]	# Missed Cleavages
	High	IGWSLTTSGMLLGEEEFSYGYSLK	6	2	1	Q5RI18		0	0	1.58e-05	53.31	0.000284429	3	2668.29	1.50562	71.3351	0
	High	LSASSLTMESFAFLWAGGR	1	2	1	Q5RI18		0	0	5.242e-07	94.44	2.10273e-08	2	2031	-0.41847	59.8104	0
Q5JYR7	Dolichyl-diphosphooligosaccharide--protein glycosyltransferase subunit 2 (Fragment) OS=Homo sapiens GN=RPN2 PE=1 SV=6 - [Q5JYR7_HUMAN]	141.55	20.06	2	2	2	4	344	37.0863	5.61768
	A2	Sequence	# PSMs	# Proteins	# Protein Groups	Protein Group Accessions	Modifications	ΔCn	q-Value	PEP	IonScore	Exp Value	Charge	MH+ [Da]	ΔM [ppm]	RT [min]	# Missed Cleavages
	High	DLLLAAVSEDSSVTQIYHAVAALSGFGLPLASqEALSALTAR	2	2	1	Q5JYR7	Q33(Deamidated)	0	0	6.928e-07	31.13	0.0126043	4	4257.25	5.28518	70.2948	0
	High	DLLLAAVSEDSSVTQIYHAVAALSGFGLPLASQEALSALTAR	1	2	1	Q5JYR7		0	0	8.925e-11	64.83	5.59048e-06	4	4256.25	0.957395	70.0389	0
	High	LDELGGVYLQFEEGLETTALFVAATYK	1	2	1	Q5JYR7		0	0	1.081e-07	77.59	9.01385e-07	3	2977.51	-0.187322	69.6435	0
P31949	Protein S100-A11 OS=Homo sapiens GN=S100A11 PE=1 SV=2 - [S10AB_HUMAN]	139.77	45.71	1	2	2	6	105	11.7328	7.12256
	A2	Sequence	# PSMs	# Proteins	# Protein Groups	Protein Group Accessions	Modifications	ΔCn	q-Value	PEP	IonScore	Exp Value	Charge	MH+ [Da]	ΔM [ppm]	RT [min]	# Missed Cleavages
	High	KLDTNSDGqLDFSEFLNLIGGLAMAcHDSFLK	3	1	1	P31949	Q9(Deamidated); C26(Carbamidomethyl)	0	0	3.184e-11	19.88	0.564381	4	3557.7	3.4026	65.8379	1
	High	KLDTNSDGQLDFSEFLNLIGGLAMAcHDSFLK	2	1	1	P31949	C26(Carbamidomethyl)	0	0	2.889e-11	37.72	0.00944956	4	3556.71	0.488287	64.8889	1
	High	TEFLSFMNTELAAFTK	1	1	1	P31949		0	0	2.553e-09	96.65	1.33007e-08	2	1849.9	-0.0275511	59.2945	0
P15121	Aldose reductase OS=Homo sapiens GN=AKR1B1 PE=1 SV=3 - [ALDR_HUMAN]	128.893	12.97	1	2	2	4	316	35.8305	6.97607
	A2	Sequence	# PSMs	# Proteins	# Protein Groups	Protein Group Accessions	Modifications	ΔCn	q-Value	PEP	IonScore	Exp Value	Charge	MH+ [Da]	ΔM [ppm]	RT [min]	# Missed Cleavages
	High	AIGISNFNHLQVEMILNKPGLK	1	1	1	P15121		0	0	6.338e-11	26.73	0.030787	4	2436.35	1.45347	49.2515	0
	High	VFDFELSSqDMTTLLSYNR	2	1	1	P15121	Q9(Deamidated)	0	0	4.925e-08	73.55	2.0798e-06	2	2267.07	7.55207	54.3958	0
	High	VFDFELSSQDMTTLLSYNR	1	1	1	P15121		0	0	6.171e-06	61.28	3.86144e-05	2	2266.07	2.22558	54.3709	0
Q14974	Importin subunit beta-1 OS=Homo sapiens GN=KPNB1 PE=1 SV=2 - [IMB1_HUMAN]	124.793	7.42	1	2	2	8	876	97.108	4.77979
	A2	Sequence	# PSMs	# Proteins	# Protein Groups	Protein Group Accessions	Modifications	ΔCn	q-Value	PEP	IonScore	Exp Value	Charge	MH+ [Da]	ΔM [ppm]	RT [min]	# Missed Cleavages
	High	SDIDEVALQGIEFWSNVcDEEMDLAIEASEAAEqGRPPEHTSK	3	1	1	Q14974	C18(Carbamidomethyl); Q34(Deamidated)	0	0	5.937e-09	42.89	0.00117716	4	4804.16	1.01609	63.7632	0
	High	SVKPqILSVFGDIALAIGGEFK	1	1	1	Q14974	Q5(Deamidated)	0	0	3.046e-05	28.87	0.0137501	3	2290.29	8.39724	68.1861	0
	High	SVKPQILSVFGDIALAIGGEFK	4	1	1	Q14974		0	0	1.554e-06	35.14	0.00353657	3	2289.29	0.485687	67.7776	0
J3QL43	Eukaryotic initiation factor 4A-I (Fragment) OS=Homo sapiens GN=EIF4A1 PE=1 SV=1 - [J3QL43_HUMAN]	119.44	23.25	4	3	3	5	271	30.6294	5.04639
	A2	Sequence	# PSMs	# Proteins	# Protein Groups	Protein Group Accessions	Modifications	ΔCn	q-Value	PEP	IonScore	Exp Value	Charge	MH+ [Da]	ΔM [ppm]	RT [min]	# Missed Cleavages
	High	LDTLcDLYETLTITqAVIFINTR	1	4	1	J3QL43	C5(Carbamidomethyl); Q15(Deamidated)	0	0	0.000591	31.05	0.0335296	3	2714.41	5.29732	68.0204	0
	High	LDTLcDLYETLTITQAVIFINTR	1	4	1	J3QL43	C5(Carbamidomethyl)	0	0	2.908e-05	52.68	0.00022039	3	2713.41	-0.299048	67.7977	0
	High	TATFAISILQQIELDLK	2	4	1	J3QL43		0	0	6.556e-05	40.93	0.00122296	3	1904.07	0.297666	64.5272	0
	High	VVMALGDYMGAScHAcIGGTNVR	1	4	1	J3QL43	C13(Carbamidomethyl); C16(Carbamidomethyl)	0	0	4.482e-09	35.84	0.00892608	3	2439.1	-0.19872	44.0833	0
P00390	Glutathione reductase, mitochondrial OS=Homo sapiens GN=GSR PE=1 SV=2 - [GSHR_HUMAN]	109.197	8.81	1	2	2	3	522	56.221	8.49951
	A2	Sequence	# PSMs	# Proteins	# Protein Groups	Protein Group Accessions	Modifications	ΔCn	q-Value	PEP	IonScore	Exp Value	Charge	MH+ [Da]	ΔM [ppm]	RT [min]	# Missed Cleavages
	High	SVIVGAGYIAVEMAGILSALGSK	2	1	1	P00390		0	0	1.068e-11	97.68	3.8984e-09	3	2206.22	0.144602	69.228	0
	High	VVGIHMQGLGcDEMLQGFAVAVK	1	1	1	P00390	C11(Carbamidomethyl)	0	0	0.0006136	19.7	0.715239	3	2459.22	-3.12468	51.6228	0
P21980	Protein-glutamine gamma-glutamyltransferase 2 OS=Homo sapiens GN=TGM2 PE=1 SV=2 - [TGM2_HUMAN]	88.98	8.01	1	2	2	3	687	77.2797	5.22412
	A2	Sequence	# PSMs	# Proteins	# Protein Groups	Protein Group Accessions	Modifications	ΔCn	q-Value	PEP	IonScore	Exp Value	Charge	MH+ [Da]	ΔM [ppm]	RT [min]	# Missed Cleavages
	High	VGQSMNMGSDFDVFAHITNNTAEEYVcR	1	1	1	P21980	C27(Carbamidomethyl)	0	0	3.799e-12	49.11	0.000192094	3	3192.38	-0.392437	51.0519	0
	High	YDAPFVFAEVNADVVDWIQQDDGSVHK	2	1	1	P21980		0	0	3.84e-08	55.87	0.000130187	3	3064.43	-0.429391	59.6308	0
P12236	ADP/ATP translocase 3 OS=Homo sapiens GN=SLC25A6 PE=1 SV=4 - [ADT3_HUMAN]	86.78	18.79	1	2	2	6	298	32.8452	9.74463
	A2	Sequence	# PSMs	# Proteins	# Protein Groups	Protein Group Accessions	Modifications	ΔCn	q-Value	PEP	IonScore	Exp Value	Charge	MH+ [Da]	ΔM [ppm]	RT [min]	# Missed Cleavages
	High	nTHIVVSWMIAQTVTAVAGVVSYPFDTVR	4	1	1	P12236	N1(Deamidated)	0	0	0.0003994	50.61	0.000319777	3	3162.64	3.97566	71.4675	0
	High	YFAGnLASGGAAGATSLcFVYPLDFAR	1	1	1	P12236	N5(Deamidated); C18(Carbamidomethyl)	0	0	0.0004441	27.34	0.103136	3	2797.35	6.93285	55.8588	0
	High	YFAGNLASGGAAGATSLcFVYPLDFAR	1	1	1	P12236	C18(Carbamidomethyl)	0	0	0.0006204	33.69	0.0259531	3	2796.35	1.69949	55.8862	0
Q5T6W2	Heterogeneous nuclear ribonucleoprotein K (Fragment) OS=Homo sapiens GN=HNRNPK PE=1 SV=1 - [Q5T6W2_HUMAN]	81.18	4.49	2	2	2	2	379	41.7807	5.59229
	A2	Sequence	# PSMs	# Proteins	# Protein Groups	Protein Group Accessions	Modifications	ΔCn	q-Value	PEP	IonScore	Exp Value	Charge	MH+ [Da]	ΔM [ppm]	RT [min]	# Missed Cleavages
	High	ILSISADIETIGEILK	1	2	1	Q5T6W2		0	0	4.89e-08	69.79	1.54283e-06	2	1714.98	-1.19199	60.6321	0
	High	ILSISADIETIGEILKK	1	2	1	Q5T6W2		0	0	2.639e-06	26.89	0.00869739	3	1843.08	0.0429928	57.4118	1
P53396	ATP-citrate synthase OS=Homo sapiens GN=ACLY PE=1 SV=3 - [ACLY_HUMAN]	75.97	3.63	1	2	2	3	1101	120.762	7.32764
	A2	Sequence	# PSMs	# Proteins	# Protein Groups	Protein Group Accessions	Modifications	ΔCn	q-Value	PEP	IonScore	Exp Value	Charge	MH+ [Da]	ΔM [ppm]	RT [min]	# Missed Cleavages
	High	ILIIGGSIANFTNVAATFK	2	1	1	P53396		0	0	1.521e-05	35.7	0.00304143	3	1950.11	-0.177594	56.6346	0
	High	KPNLILNVDGLIGVAFVDMLR	1	1	1	P53396		0	0	4.35e-09	55.77	1.97313e-05	3	2297.3	-0.0942592	69.6136	0
Q15149	Plectin OS=Homo sapiens GN=PLEC PE=1 SV=3 - [PLEC_HUMAN]	66.46	1.07	1	2	2	2	4684	531.466	5.96045
	A2	Sequence	# PSMs	# Proteins	# Protein Groups	Protein Group Accessions	Modifications	ΔCn	q-Value	PEP	IonScore	Exp Value	Charge	MH+ [Da]	ΔM [ppm]	RT [min]	# Missed Cleavages
	High	LQMEAGLcEEQLNQADALLQSDVR	1	1	1	Q15149	C8(Carbamidomethyl)	0	0	1.94e-06	56.19	0.000138852	3	2731.31	4.04917	48.3673	0
	High	QLLSPGTALILLEAQAASGFLLDPVR	1	1	1	Q15149		0	0	2.537e-05	27.27	0.0139687	3	2693.52	-1.04031	69.2006	0
P13645	Keratin, type I cytoskeletal 10 OS=Homo sapiens GN=KRT10 PE=1 SV=6 - [K1C10_HUMAN]	48.19	4.79	1	2	3	3	584	58.7917	5.21143
	A2	Sequence	# PSMs	# Proteins	# Protein Groups	Protein Group Accessions	Modifications	ΔCn	q-Value	PEP	IonScore	Exp Value	Charge	MH+ [Da]	ΔM [ppm]	RT [min]	# Missed Cleavages
	High	ALEESNYELEGK	1	1	1	P13645		0	0	0.000199	38.7	0.00440436	2	1381.65	-0.339177	31.7024	0
	High	DAEAWFNEK	1	1	1	P13645		0	0.001	0.007593	29.99	0.0176907	2	1109.49	-0.840116	39.2897	0
	Medium	LAADDFR	1	3	2	P13645;F8VZY9		0	0.01	0.2444	18.2	0.645534	2	807.399	-0.462942	30.3488	0
S4R3P0	Aldo-keto reductase family 1 member C2 (Fragment) OS=Homo sapiens GN=AKR1C2 PE=1 SV=1 - [S4R3P0_HUMAN]	42.08	19.5	2	2	2	2	200	22.6165	7.18115
	A2	Sequence	# PSMs	# Proteins	# Protein Groups	Protein Group Accessions	Modifications	ΔCn	q-Value	PEP	IonScore	Exp Value	Charge	MH+ [Da]	ΔM [ppm]	RT [min]	# Missed Cleavages
	High	ILFDTVDLcATWEAMEK	1	2	1	S4R3P0	C9(Carbamidomethyl)	0	0	1.439e-05	40.47	0.0041192	3	2041.96	-2.33274	56.1289	0
	High	LnDGHFmPVLGFGTYAPAEVPK	1	2	1	S4R3P0	N2(Deamidated); M7(Oxidation)	0	0.001	0.001381	15.61	1.66248	3	2377.17	7.13915	44.4732	0
Q13748	Tubulin alpha-3C/D chain OS=Homo sapiens GN=TUBA3C PE=1 SV=3 - [TBA3C_HUMAN]	40.2767	13.56	4	3	3	3	450	49.9276	5.09717
	A2	Sequence	# PSMs	# Proteins	# Protein Groups	Protein Group Accessions	Modifications	ΔCn	q-Value	PEP	IonScore	Exp Value	Charge	MH+ [Da]	ΔM [ppm]	RT [min]	# Missed Cleavages
	High	AVcMLSNTTAIAEAWAR	1	4	1	Q13748	C3(Carbamidomethyl)	0	0	4.583e-05	24.21	0.212037	3	1864.91	1.34123	50.1423	0
	High	AYHEQLSVAEITNAcFEPANQMVK	1	4	1	Q13748	C15(Carbamidomethyl)	0	0	0.0006388	28.18	0.0780801	3	2750.29	0.858099	45.7464	0
	Medium	TIGGGDDSFNTFFSETGAGK	1	4	1	Q13748		0	0.011	0.2574	15.22	0.760537	2	2007.89	-0.439161	44.7644	0
P50991	T-complex protein 1 subunit delta OS=Homo sapiens GN=CCT4 PE=1 SV=4 - [TCPD_HUMAN]	34.5	11.13	1	2	2	3	539	57.8878	7.82568
	A2	Sequence	# PSMs	# Proteins	# Protein Groups	Protein Group Accessions	Modifications	ΔCn	q-Value	PEP	IonScore	Exp Value	Charge	MH+ [Da]	ΔM [ppm]	RT [min]	# Missed Cleavages
	High	AQDIEAGDGTTSVVIIAGSLLDScTK	1	1	1	P50991	C24(Carbamidomethyl)	0	0.001	0.00114	16.64	1.34072	3	2621.3	0.207743	53.2288	0
	High	TIGTKPVAHIDQFTADMLGSAELAEEVNLnGSGK	2	1	1	P50991	N30(Deamidated)	0	0	1.45e-06	31.86	0.0398797	4	3514.73	-3.32963	57.9543	0
P12268	Inosine-5'-monophosphate dehydrogenase 2 OS=Homo sapiens GN=IMPDH2 PE=1 SV=2 - [IMDH2_HUMAN]	28.44	14.59	1	2	2	4	514	55.7696	6.90283
	A2	Sequence	# PSMs	# Proteins	# Protein Groups	Protein Group Accessions	Modifications	ΔCn	q-Value	PEP	IonScore	Exp Value	Charge	MH+ [Da]	ΔM [ppm]	RT [min]	# Missed Cleavages
	High	ALALGASTVMMGSLLAATTEAPGEYFFSDGIR	1	1	1	P12268		0	0	2.578e-07	20.44	0.516436	3	3247.61	1.31382	64.8116	0
	High	TPLVSSPMDTVTEAGMAIAMALTGGIGFIHHncTPEFQANEVR	3	1	1	P12268	N32(Deamidated); C33(Carbamidomethyl)	0	0	3.66e-06	22	0.268472	4	4572.17	0.277817	69.6112	0
