# Supplementary material for: Glycoengineering of EphA4 Fc leads to a unique, long-acting and broad spectrum, Eph receptor therapeutic antagonist
Source: Sci Rep. 2017 Jul 26;7:6519. doi: 10.1038/s41598-017-06685-z (PMC5529513; doi:10.1038/s41598-017-06685-z)
Supplement: Supplementary file 3 — Supplementary Table S2 [file 41598_2017_6685_MOESM3_ESM.xls]

## Sheet: Sheet1
Glycoengineering of EphA4 Fc leads to a unique, long-acting and broad spectrum, Eph receptor therapeutic antagonist Cassandra L. Pegg, Leanne T. Cooper, Jing Zhao, Michael Gerometta, Fiona M. Smith, Michael Yeh, Perry F. Bartlett, Jeffrey J. Gorman and Andrew W. Boyd
Supplementary Table S2. N-linked glycopeptides detected from HCD MS/MS analyses of trypsin and trypsin/Glu-C digests of EphA4 Fc.
Glycopeptide Precursor Information					Assigned N-linked glycopeptide information									Evidence for N-linked glycopeptide					Sample preparation
Spectra scan numbers	Retention time (min)	Observed precursor mass [M]	Observed precursor charge	Observed precursor m/z	Glycan composition: GlcNac = N-Acetylglucosamine, Man = mannose, HexNAc = N-Acetylhexosamine, Hex= hexosamine, dHex=deoxyhexose, NeuAc= N-Acetylneuraminic acid	Mass of attached glycan (Da)	Type of glycan	Peptide sequence	N-linked site	Peptide modifications	Theoretical glycopeptide mass [M]	Precursor mass error (p.p.m.)	Selection of monoisotopic mass off by	Detected in Byonic	Y1 (peptide + HexNAc1) present	Relevant glycan oxonium ions present for glycan composition	Number of peptide b- and y-ions present	Peptide b- or y-ions evidencing the presence or absence of oxidised methionine (min. two ions required)	Enzyme digestion
3216	22.888	4060.61	4	1016.16	(Hex)4 (HexNAc)4 (Deoxyhexose)1 + (Man)3(GlcNAc)2	2498.9	hybrid/complex	GSCVNNSEEKDVPK	N235	C(carbamidomethyl)	4060.61	0.929	0	NO	YES	YES	0		Trypsin
3292	23.1108	4044.61	4	1012.16	(Hex)3 (HexNAc)4 (Deoxyhexose)2 + (Man)3(GlcNAc)2	2482.91	hybrid/complex	GSCVNNSEEKDVPK	N235	C(carbamidomethyl)	4044.61	-0.423	0	NO	YES	YES	1		Trypsin
3302	23.1361	3736.5	4	935.133	(Hex)2 (HexNAc)4 (Deoxyhexose)1 + (Man)3(GlcNAc)2	2174.8	hybrid/complex	GSCVNNSEEKDVPK	N235	C(carbamidomethyl)	3736.5	0.433	0	NO	YES	YES	2		Trypsin
3347	23.263	2616.07	3	873.031	(Hex)4 (HexNAc)2	1054.37	pauci-mannose	GSCVNNSEEKDVPK	N235	C(carbamidomethyl)	2616.07	-1.093	0	YES	YES	YES	2		Trypsin
3361	23.3031	3898.56	4	975.647	(Hex)3 (HexNAc)4 (Deoxyhexose)1 + (Man)3(GlcNAc)2	2336.85	hybrid/complex	GSCVNNSEEKDVPK	N235	C(carbamidomethyl)	3898.55	1.349	0	NO	YES	YES	1		Trypsin
3376	23.3435	3841.53	3	1281.52	(Hex)3 (HexNAc)3 (Deoxyhexose)2 + (Man)3(GlcNAc)2	2279.83	hybrid/complex	GSCVNNSEEKDVPK	N235	C(carbamidomethyl)	3841.53	-0.675	0	NO	YES	YES	1		Trypsin
3388	23.3758	2778.13	3	927.05	(Hex)2 + (Man)3(GlcNAc)2	1216.42	high mannose	GSCVNNSEEKDVPK	N235	C(carbamidomethyl)	2778.13	0.39	0	YES	YES	YES	24		Trypsin
3401	23.4127	3695.48	3	1232.83	(Hex)3 (HexNAc)3 (Deoxyhexose)1 + (Man)3(GlcNAc)2	2133.77	hybrid/complex	GSCVNNSEEKDVPK	N235	C(carbamidomethyl)	3695.48	0.26	0	YES	YES	YES	4		Trypsin
3413	23.4449	3476.4	3	1159.81	(Hex)2 (HexNAc)2 (Deoxyhexose)2 + (Man)3(GlcNAc)2	1914.7	hybrid/complex	GSCVNNSEEKDVPK	N235	C(carbamidomethyl)	3476.4	-0.376	0	NO	YES	YES	2		Trypsin
3414	23.4474	2965.21	3	989.412	(Hex)1 (HexNAc)1 (Deoxyhexose)1 + (Man)3(GlcNAc)2	1403.51	hybrid/complex	GSCVNNSEEKDVPK	N235	C(carbamidomethyl)	2965.21	0.669	0	NO	YES	YES	2		Trypsin
3430	23.4895	2803.16	3	935.392	(HexNAc)1 (Deoxyhexose)1 + (Man)3(GlcNAc)2	1241.45	hybrid/complex	GSCVNNSEEKDVPK	N235	C(carbamidomethyl)	2803.16	-1.317	0	YES	YES	YES	9		Trypsin
3440	23.5169	4351.71	4	1088.93	(Hex)4 (HexNAc)4 (Deoxyhexose)1 (NeuAc)1 + (Man)3(GlcNAc)2	2790	hybrid/complex	GSCVNNSEEKDVPK	N235	C(carbamidomethyl)	4351.7	1.141	0	NO	YES	YES	1		Trypsin
3463	23.5769	3330.34	3	1111.12	(Hex)2 (HexNAc)2 (Deoxyhexose)1 + (Man)3(GlcNAc)2	1768.64	hybrid/complex	GSCVNNSEEKDVPK	N235	C(carbamidomethyl)	3330.34	-0.175	0	YES	YES	YES	9		Trypsin
3473	23.6043	3533.42	3	1178.82	(Hex)2 (HexNAc)3 (Deoxyhexose)1 + (Man)3(GlcNAc)2	1971.72	hybrid/complex	GSCVNNSEEKDVPK	N235	C(carbamidomethyl)	3533.42	0.036	0	YES	YES	YES	9		Trypsin
3475	23.6113	3679.48	3	1227.5	(Hex)2 (HexNAc)3 (Deoxyhexose)2 + (Man)3(GlcNAc)2	2117.78	hybrid/complex	GSCVNNSEEKDVPK	N235	C(carbamidomethyl)	3679.48	-0.533	0	NO	YES	YES	1		Trypsin
3491	23.6513	3517.43	3	1173.48	(Hex)1 (HexNAc)3 (Deoxyhexose)2 + (Man)3(GlcNAc)2	1955.72	hybrid/complex	GSCVNNSEEKDVPK	N235	C(carbamidomethyl)	3517.43	-0.274	0	YES	YES	YES	5		Trypsin
3504	23.686	3168.29	3	1057.1	(Hex)1 (HexNAc)2 (Deoxyhexose)1 + (Man)3(GlcNAc)2	1606.59	hybrid/complex	GSCVNNSEEKDVPK	N235	C(carbamidomethyl)	3168.29	0.13	0	YES	YES	YES	8		Trypsin
3511	23.7053	2657.1	3	886.707	(HexNAc)1 + (Man)3(GlcNAc)2	1095.4	hybrid/complex	GSCVNNSEEKDVPK	N235	C(carbamidomethyl)	2657.1	-0.258	0	NO	YES	YES	2		Trypsin
3534	23.7674	4132.63	4	1034.16	(Hex)3 (HexNAc)3 (Deoxyhexose)2 (NeuAc)1 + (Man)3(GlcNAc)2	2570.93	hybrid/complex	GSCVNNSEEKDVPK	N235	C(carbamidomethyl)	4132.63	-0.505	0	YES	YES	YES	2		Trypsin
3575	23.8765	3371.37	3	1124.8	(Hex)1 (HexNAc)3 (Deoxyhexose)1 + (Man)3(GlcNAc)2	1809.67	hybrid/complex	GSCVNNSEEKDVPK	N235	C(carbamidomethyl)	3371.37	-1.186	0	YES	YES	YES	10		Trypsin
3577	23.8814	3767.49	3	1256.84	(Hex)2 (HexNAc)2 (Deoxyhexose)2 (NeuAc)1 + (Man)3(GlcNAc)2	2205.79	hybrid/complex	GSCVNNSEEKDVPK	N235	C(carbamidomethyl)	3767.5	-0.75	0	YES	YES	YES	4		Trypsin
3593	23.9214	4189.67	4	1048.43	(Hex)3 (HexNAc)4 (Deoxyhexose)1 (NeuAc)1 + (Man)3(GlcNAc)2	2627.95	hybrid/complex	GSCVNNSEEKDVPK	N235	C(carbamidomethyl)	4189.65	4.972	0	YES	YES	YES	4		Trypsin
3628	24.0129	3621.44	3	1208.15	(Hex)2 (HexNAc)2 (Deoxyhexose)1 (NeuAc)1 + (Man)3(GlcNAc)2	2059.74	hybrid/complex	GSCVNNSEEKDVPK	N235	C(carbamidomethyl)	3621.44	0.302	0	YES	YES	YES	10		Trypsin
3633	24.0272	3006.24	3	1003.09	(HexNAc)2 (Deoxyhexose)1 + (Man)3(GlcNAc)2	1444.53	hybrid/complex	GSCVNNSEEKDVPK	N235	C(carbamidomethyl)	3006.24	2.175	0	YES	YES	YES	4		Trypsin
3646	24.0619	3824.52	4	957.137	(Hex)2 (HexNAc)3 (Deoxyhexose)1 (NeuAc)1 + (Man)3(GlcNAc)2	2262.81	hybrid/complex	GSCVNNSEEKDVPK	N235	C(carbamidomethyl)	3824.52	0.645	0	YES	YES	YES	5		Trypsin
3666	24.1145	3662.46	3	1221.83	(Hex)1 (HexNAc)3 (Deoxyhexose)1 (NeuAc)1 + (Man)3(GlcNAc)2	2100.76	hybrid/complex	GSCVNNSEEKDVPK	N235	C(carbamidomethyl)	3662.47	-3.006	0	YES	YES	YES	6		Trypsin
3679	24.1513	3459.38	3	1154.13	(Hex)1 (HexNAc)2 (Deoxyhexose)1 (NeuAc)1 + (Man)3(GlcNAc)2	1897.68	hybrid/complex	GSCVNNSEEKDVPK	N235	C(carbamidomethyl)	3459.39	-1.194	0	YES	YES	YES	2		Trypsin
3700	24.2111	3986.57	3	1329.86	(Hex)3 (HexNAc)3 (Deoxyhexose)1 (NeuAc)1 + (Man)3(GlcNAc)2	2424.87	hybrid/complex	GSCVNNSEEKDVPK	N235	C(carbamidomethyl)	3986.57	-0.347	0	YES	YES	YES	3		Trypsin
3736	24.3134	3808.53	3	1270.52	(Hex)1 (HexNAc)3 (Deoxyhexose)2 (NeuAc)1 + (Man)3(GlcNAc)2	2246.82	hybrid/complex	GSCVNNSEEKDVPK	N235	C(carbamidomethyl)	3808.52	1.053	0	YES	YES	YES	2		Trypsin
3748	24.3463	3209.32	3	1070.78	(HexNAc)3 (Deoxyhexose)1 + (Man)3(GlcNAc)2	1647.61	hybrid/complex	GSCVNNSEEKDVPK	N235	C(carbamidomethyl)	3209.32	0.547	0	YES	YES	YES	6		Trypsin
3826	24.574	4642.8	4	1161.71	(Hex)4 (HexNAc)4 (Deoxyhexose)1 (NeuAc)2 + (Man)3(GlcNAc)2	3081.09	hybrid/complex	GSCVNNSEEKDVPK	N235	C(carbamidomethyl)	4642.8	-0.205	0	NO	YES	YES	0		Trypsin
3920	24.8279	4277.67	4	1070.43	(Hex)3 (HexNAc)3 (Deoxyhexose)1 (NeuAc)2 + (Man)3(GlcNAc)2	2715.96	hybrid/complex	GSCVNNSEEKDVPK	N235	C(carbamidomethyl)	4277.67	1.185	0	NO	YES	YES	2		Trypsin
4033	25.1589	4480.75	4	1121.2	(Hex)3 (HexNAc)4 (Deoxyhexose)1 (NeuAc)2 + (Man)3(GlcNAc)2	2919.04	hybrid/complex	GSCVNNSEEKDVPK	N235	C(carbamidomethyl)	4480.75	1.372	0	NO	YES	YES	1		Trypsin
4144	25.4833	3912.53	3	1305.19	(Hex)2 (HexNAc)2 (Deoxyhexose)1 (NeuAc)2 + (Man)3(GlcNAc)2	2350.83	hybrid/complex	GSCVNNSEEKDVPK	N235	C(carbamidomethyl)	3912.53	-0.166	0	YES	YES	YES	2		Trypsin
4182	25.591	2875.09	2	1438.55	(Hex)5 + (Man)3(GlcNAc)2	1702.58	high mannose	EEQFNSTYR	N624		2875.09	0.799	0	YES	YES	YES	1		Trypsin
4194	25.6254	2900.13	3	967.716	(Hex)3 (HexNAc)1 (Deoxyhexose)1 + (Man)3(GlcNAc)2	1727.61	hybrid/complex	EEQFNSTYR	N624		2900.12	0.782	0	YES	YES	YES	3		Trypsin
4198	25.6352	2713.04	2	1357.53	(Hex)4 + (Man)3(GlcNAc)2	1540.53	high mannose	EEQFNSTYR	N624		2713.04	0.585	0	NO	YES	YES	0		Trypsin
4217	25.6885	3037.15	3	1013.39	(Hex)6 + (Man)3(GlcNAc)2	1864.63	high mannose	EEQFNSTYR	N624		3037.14	1.027	0	YES	YES	YES	1		Trypsin
4270	25.8331	3144.23	3	1049.08	(Hex)2 (HexNAc)3 (Deoxyhexose)1 + (Man)3(GlcNAc)2	1971.72	hybrid/complex	EEQFNSTYR	N624		3144.23	1.115	0	NO	YES	YES	0		Trypsin
4331	26.0026	2388.93	2	1195.47	(Hex)2 + (Man)3(GlcNAc)2	1216.42	high mannose	EEQFNSTYR	N624		2388.93	0.264	0	YES	YES	YES	11		Trypsin
4359	26.0797	2941.15	3	981.392	(Hex)2 (HexNAc)2 (Deoxyhexose)1 + (Man)3(GlcNAc)2	1768.64	hybrid/complex	EEQFNSTYR	N624		2941.15	1.573	0	YES	YES	YES	9		Trypsin
4377	26.1316	2754.07	3	919.031	(Hex)3 (HexNAc)1 + (Man)3(GlcNAc)2	1581.56	hybrid/complex	EEQFNSTYR	N624		2754.07	2.381	0	YES	YES	YES	2		Trypsin
4398	26.1887	2550.99	3	851.336	(Hex)3 + (Man)3(GlcNAc)2	1378.48	high mannose	EEQFNSTYR	N624		2550.99	0.353	0	YES	YES	YES	8		Trypsin
4438	26.296	2738.07	3	913.698	(Hex)2 (HexNAc)1 (Deoxyhexose)1 + (Man)3(GlcNAc)2	1565.56	hybrid/complex	EEQFNSTYR	N624		2738.07	0.323	0	YES	YES	YES	3		Trypsin
4447	26.3209	2413.97	3	805.663	(HexNAc)1 (Deoxyhexose)1 + (Man)3(GlcNAc)2	1241.45	hybrid/complex	EEQFNSTYR	N624		2413.97	0.4	0	YES	YES	YES	8		Trypsin
4449	26.3279	2592.01	3	865.011	(Hex)2 (HexNAc)1 + (Man)3(GlcNAc)2	1419.5	hybrid/complex	EEQFNSTYR	N624		2592.01	-0.405	0	NO	YES	YES	0		Trypsin
4479	26.4078	2779.1	3	927.374	(Hex)1 (HexNAc)2 (Deoxyhexose)1 + (Man)3(GlcNAc)2	1606.59	hybrid/complex	EEQFNSTYR	N624		2779.1	1.43	0	YES	YES	YES	13		Trypsin
4576	26.6767	2982.18	3	995.066	(Hex)1 (HexNAc)3 (Deoxyhexose)1 + (Man)3(GlcNAc)2	1809.67	hybrid/complex	EEQFNSTYR	N624		2982.18	-0.269	0	YES	YES	YES	4		Trypsin
4578	26.6837	2267.91	2	1134.96	(HexNAc)1 + (Man)3(GlcNAc)2	1095.4	hybrid/complex	EEQFNSTYR	N624		2267.91	-0.314	0	NO	YES	YES	0		Trypsin
4596	26.7343	2820.12	3	941.049	(HexNAc)3 (Deoxyhexose)1 + (Man)3(GlcNAc)2	1647.61	hybrid/complex	EEQFNSTYR	N624		2820.12	0.523	0	YES	YES	YES	2		Trypsin
4678	26.9684	3232.25	3	1078.42	(Hex)2 (HexNAc)2 (Deoxyhexose)1 (NeuAc)1 + (Man)3(GlcNAc)2	2059.74	hybrid/complex	EEQFNSTYR	N624		3232.24	0.931	0	NO	YES	YES	1		Trypsin
4728	27.1106	3029.17	3	1010.73	(Hex)2 (HexNAc)1 (Deoxyhexose)1 (NeuAc)1 + (Man)3(GlcNAc)2	1856.66	hybrid/complex	EEQFNSTYR	N624		3029.17	0.033	0	NO	YES	YES	0		Trypsin
4749	27.1706	2617.05	3	873.357	(HexNAc)2 (Deoxyhexose)1 + (Man)3(GlcNAc)2	1444.53	hybrid/complex	EEQFNSTYR	N624		2617.04	1.69	0	YES	YES	YES	14		Trypsin
4773	27.2379	3070.2	3	1024.41	(Hex)1 (HexNAc)2 (Deoxyhexose)1 (NeuAc)1 + (Man)3(GlcNAc)2	1897.68	hybrid/complex	EEQFNSTYR	N624		3070.19	3.691	0	NO	YES	YES	0		Trypsin
4834	27.413	2867.11	3	956.71	(Hex)1 (HexNAc)1 (Deoxyhexose)1 (NeuAc)1 + (Man)3(GlcNAc)2	1694.6	hybrid/complex	EEQFNSTYR	N624		2867.11	-1.404	0	NO	YES	YES	0		Trypsin
4857	27.4779	3191.22	3	1064.75	(Hex)3 (HexNAc)1 (Deoxyhexose)1 (NeuAc)1 + (Man)3(GlcNAc)2	2018.71	hybrid/complex	EEQFNSTYR	N624		3191.22	-0.426	0	NO	YES	YES	0		Trypsin
4874	27.5282	2470.99	3	824.67	(HexNAc)2 + (Man)3(GlcNAc)2	1298.48	hybrid/complex	EEQFNSTYR	N624		2470.99	0.488	0	YES	YES	YES	5		Trypsin
5969	31.4239	3357.39	4	840.355	(Hex)5 + (Man)3(GlcNAc)2	1702.58	high mannose	TKPREEQFNSTYR	N624		3357.39	1.256	0	NO	YES	YES	0		Trypsin
5984	31.4701	3195.33	4	799.84	(Hex)4 + (Man)3(GlcNAc)2	1540.53	high mannose	TKPREEQFNSTYR	N624		3195.33	-1.652	0	NO	YES	YES	0		Trypsin
6031	31.6164	2871.23	4	718.815	(Hex)2 + (Man)3(GlcNAc)2	1216.42	high mannose	TKPREEQFNSTYR	N624		2871.23	0.973	0	YES	YES	YES	12		Trypsin
6038	31.6386	3033.28	4	759.328	(Hex)3 + (Man)3(GlcNAc)2	1378.48	high mannose	TKPREEQFNSTYR	N624		3033.28	0.431	0	NO	YES	YES	0		Trypsin
6244	32.2843	3099.34	4	775.843	(HexNAc)2 (Deoxyhexose)1 + (Man)3(GlcNAc)2	1444.53	hybrid/complex	TKPREEQFNSTYR	N624		3099.34	1.165	0	YES	YES	YES	4		Trypsin
6252	32.3089	2750.2	4	688.558	(HexNAc)1 + (Man)3(GlcNAc)2	1095.4	hybrid/complex	TKPREEQFNSTYR	N624		2750.2	0.35	0	YES	YES	YES	1		Trypsin
6297	32.4602	3261.39	4	816.355	(Hex)1 (HexNAc)2 (Deoxyhexose)1 + (Man)3(GlcNAc)2	1606.59	hybrid/complex	TKPREEQFNSTYR	N624		3261.39	-0.246	0	NO	YES	YES	2		Trypsin
10868	45.6801	6981.99	5	1397.4	(Hex)4 (HexNAc)4 (Deoxyhexose)1 + (Man)3(GlcNAc)2	2498.9	hybrid/complex	ADNDAASMPCTRPPSAPLNLISNVNETSVNLEWSSPQNTGGR	N340	M(oxidation), C(carbamidomethyl)	6981.98	0.791	0	YES	NO	YES	21	B8 & B12	Trypsin
10948	45.8906	6616.82	5	1324.37	(Hex)3 (HexNAc)3 (Deoxyhexose)1 + (Man)3(GlcNAc)2	2133.77	hybrid/complex	ADNDAASMPCTRPPSAPLNLISNVNETSVNLEWSSPQNTGGR	N340	M(oxidation), C(carbamidomethyl)	6616.85	-3.944	0	YES	YES	YES	38	B8 & B12	Trypsin
11005	46.041	6454.8	5	1291.97	(Hex)2 (HexNAc)3 (Deoxyhexose)1 + (Man)3(GlcNAc)2	1971.72	hybrid/complex	ADNDAASMPCTRPPSAPLNLISNVNETSVNLEWSSPQNTGGR	N340	M(oxidation), C(carbamidomethyl)	6454.8	0.469	0	YES	YES	YES	35	B8 & B12	Trypsin
11060	46.1823	6600.86	5	1321.18	(Hex)2 (HexNAc)3 (Deoxyhexose)2 + (Man)3(GlcNAc)2	2117.78	hybrid/complex	ADNDAASMPCTRPPSAPLNLISNVNETSVNLEWSSPQNTGGR	N340	M(oxidation), C(carbamidomethyl)	6600.85	0.419	0	YES	NO	YES	18	B8 & B12	Trypsin
11079	46.2317	6292.72	5	1259.55	(Hex)1 (HexNAc)3 (Deoxyhexose)1 + (Man)3(GlcNAc)2	1809.67	hybrid/complex	ADNDAASMPCTRPPSAPLNLISNVNETSVNLEWSSPQNTGGR	N340	M(oxidation), C(carbamidomethyl)	6292.74	-2.98	0	YES	NO	YES	31	B8 & B12	Trypsin
11118	46.3352	6089.66	4	1523.42	(Hex)1 (HexNAc)2 (Deoxyhexose)1 + (Man)3(GlcNAc)2	1606.59	hybrid/complex	ADNDAASMPCTRPPSAPLNLISNVNETSVNLEWSSPQNTGGR	N340	M(oxidation), C(carbamidomethyl)	6089.66	-0.334	0	YES	YES	YES	19	B8 & B12	Trypsin
11174	46.4789	6130.68	4	1533.68	(HexNAc)3 (Deoxyhexose)1 + (Man)3(GlcNAc)2	1647.61	hybrid/complex	ADNDAASMPCTRPPSAPLNLISNVNETSVNLEWSSPQNTGGR	N340	M(oxidation), C(carbamidomethyl)	6130.69	-1.856	0	YES	NO	YES	13	B8 & B12	Trypsin
11193	46.5283	5699.5	4	1425.88	(Hex)2 + (Man)3(GlcNAc)2	1216.42	high mannose	ADNDAASMPCTRPPSAPLNLISNVNETSVNLEWSSPQNTGGR	N340	M(oxidation), C(carbamidomethyl)	5699.5	0.745	0	YES	YES	YES	67	B8 & B12	Trypsin
11329	46.8838	6235.7	5	1248.15	(Hex)2 (HexNAc)2 (Deoxyhexose)1 + (Man)3(GlcNAc)2	1768.64	hybrid/complex	ADNDAASMPCTRPPSAPLNLISNVNETSVNLEWSSPQNTGGR	N340	C(carbamidomethyl)	6235.72	-2.782	0	YES	NO	YES	26	B8 & B12	Trypsin
11428	47.1413	5683.5	4	1421.88	(Hex)2 + (Man)3(GlcNAc)2	1216.42	high mannose	ADNDAASMPCTRPPSAPLNLISNVNETSVNLEWSSPQNTGGR	N340	C(carbamidomethyl)	5683.51	-0.404	0	YES	YES	YES	63	B8 & B12	Trypsin
11456	47.2177	6542.83	5	1309.57	(Hex)2 (HexNAc)2 (Deoxyhexose)1 (NeuAc)1 + (Man)3(GlcNAc)2	2059.74	hybrid/complex	ADNDAASMPCTRPPSAPLNLISNVNETSVNLEWSSPQNTGGR	N340	M(oxidation), C(carbamidomethyl)	6542.81	2.445	0	YES	YES	YES	50	B8 & B12	Trypsin
11585	47.5518	7257.06	5	1452.42	(Hex)4 (HexNAc)4 (Deoxyhexose)1 (NeuAc)1 + (Man)3(GlcNAc)2	2790	hybrid/complex	ADNDAASMPCTRPPSAPLNLISNVNETSVNLEWSSPQNTGGR	N340	C(carbamidomethyl)	7257.08	-3.028	0	YES	YES	YES	18	B8 & B12	Trypsin
11792	48.0934	6526.82	5	1306.37	(Hex)2 (HexNAc)2 (Deoxyhexose)1 (NeuAc)1 + (Man)3(GlcNAc)2	2059.74	hybrid/complex	ADNDAASMPCTRPPSAPLNLISNVNETSVNLEWSSPQNTGGR	N340	C(carbamidomethyl)	6526.82	0.984	0	YES	YES	YES	36	B8 & B12	Trypsin
14351	55.1074	4868.17	4	1218.05	(Hex)3 (HexNAc)4 + (Man)3(GlcNAc)2	2190.79	hybrid/complex	VSITDLLAHTNYTFEIWAVNGVSK	N408		4868.17	0.199	0	NO	YES	YES	4		Trypsin
14425	55.3063	4665.09	4	1167.28	(Hex)3 (HexNAc)3 + (Man)3(GlcNAc)2	1987.71	hybrid/complex	VSITDLLAHTNYTFEIWAVNGVSK	N408		4665.09	-0.755	0	YES	YES	YES	5		Trypsin
14457	55.3905	4340.98	3	1448	(Hex)1 (HexNAc)3 + (Man)3(GlcNAc)2	1663.61	hybrid/complex	VSITDLLAHTNYTFEIWAVNGVSK	N408		4340.98	-0.644	0	NO	YES	YES	2		Trypsin
14481	55.4531	4503.04	4	1126.77	(Hex)2 (HexNAc)3 + (Man)3(GlcNAc)2	1825.66	hybrid/complex	VSITDLLAHTNYTFEIWAVNGVSK	N408		4503.04	1.119	0	YES	YES	YES	19		Trypsin
14482	55.4576	4649.1	4	1163.28	(Hex)2 (HexNAc)3 (Deoxyhexose)1 + (Man)3(GlcNAc)2	1971.72	hybrid/complex	VSITDLLAHTNYTFEIWAVNGVSK	N408		4649.09	0.687	0	YES	YES	YES	10		Trypsin
14483	55.4601	4487.03	4	1122.77	(Hex)1 (HexNAc)3 (Deoxyhexose)1 + (Man)3(GlcNAc)2	1809.67	hybrid/complex	VSITDLLAHTNYTFEIWAVNGVSK	N408		4487.04	-1.513	0	YES	YES	YES	12		Trypsin
14484	55.4625	4446.02	4	1112.51	(Hex)2 (HexNAc)2 (Deoxyhexose)1 + (Man)3(GlcNAc)2	1768.64	hybrid/complex	VSITDLLAHTNYTFEIWAVNGVSK	N408		4446.02	2.013	0	YES	YES	YES	9		Trypsin
14488	55.4723	4633.09	4	1159.28	(Hex)1 (HexNAc)3 (Deoxyhexose)2 + (Man)3(GlcNAc)2	1955.72	hybrid/complex	VSITDLLAHTNYTFEIWAVNGVSK	N408		4633.1	-1.127	0	YES	YES	YES	4		Trypsin
14513	55.5394	4217.9	4	1055.48	(Hex)4 + (Man)3(GlcNAc)2	1540.53	high mannose	VSITDLLAHTNYTFEIWAVNGVSK	N408		4217.9	-0.033	0	YES	YES	YES	13		Trypsin
14528	55.5791	4055.85	4	1014.97	(Hex)3 + (Man)3(GlcNAc)2	1378.48	high mannose	VSITDLLAHTNYTFEIWAVNGVSK	N408		4055.85	-1.118	0	YES	YES	YES	20		Trypsin
14578	55.7103	4096.88	3	1366.63	(Hex)2 (HexNAc)1 + (Man)3(GlcNAc)2	1419.5	hybrid/complex	VSITDLLAHTNYTFEIWAVNGVSK	N408		4096.88	-0.225	0	YES	YES	YES	4		Trypsin
14640	55.8739	3893.8	3	1298.94	(Hex)2 + (Man)3(GlcNAc)2	1216.42	high mannose	VSITDLLAHTNYTFEIWAVNGVSK	N408		3893.8	1.367	0	YES	YES	YES	23		Trypsin
14662	55.9307	4179.94	4	1045.99	(HexNAc)3 + (Man)3(GlcNAc)2	1501.56	hybrid/complex	VSITDLLAHTNYTFEIWAVNGVSK	N408		4178.93	-0.925	1	YES	YES	YES	6		Trypsin
14726	56.0998	4300.95	4	1076.24	(Hex)2 (HexNAc)2 + (Man)3(GlcNAc)2	1622.58	hybrid/complex	VSITDLLAHTNYTFEIWAVNGVSK	N408		4299.96	-3.27	1	YES	YES	YES	8		Trypsin
14936	56.655	4956.18	4	1240.05	(Hex)3 (HexNAc)3 (NeuAc)1 + (Man)3(GlcNAc)2	2278.81	hybrid/complex	VSITDLLAHTNYTFEIWAVNGVSK	N408		4956.18	0.12	0	YES	YES	YES	7		Trypsin
14979	56.7691	4591.05	4	1148.77	(Hex)2 (HexNAc)2 (NeuAc)1 + (Man)3(GlcNAc)2	1913.68	hybrid/complex	VSITDLLAHTNYTFEIWAVNGVSK	N408		4591.05	-1.429	0	YES	YES	YES	14		Trypsin
15037	56.9221	4550.03	4	1138.51	(Hex)3 (HexNAc)1 (NeuAc)1 + (Man)3(GlcNAc)2	1872.65	hybrid/complex	VSITDLLAHTNYTFEIWAVNGVSK	N408		4550.02	0.413	0	YES	YES	YES	8		Trypsin
8830	33.1386	3341.36	3	1114.79	(Hex)3 (HexNAc)3 (Deoxyhexose)1 + (Man)3(GlcNAc)2	2133.77	hybrid/complex	LLAHTNYTFE	N408		3341.36	0.858	0	YES	YES	YES	3		Trypsin/Glu-C
8848	33.1859	3382.39	3	1128.47	(Hex)2 (HexNAc)4 (Deoxyhexose)1 + (Man)3(GlcNAc)2	2174.8	hybrid/complex	LLAHTNYTFE	N408		3382.39	1.57	0	YES	YES	YES	5		Trypsin/Glu-C
8857	33.2096	3195.3	3	1066.11	(Hex)3 (HexNAc)3 + (Man)3(GlcNAc)2	1987.71	hybrid/complex	LLAHTNYTFE	N408		3195.3	-0.281	0	YES	YES	YES	7		Trypsin/Glu-C
8880	33.2716	3122.29	3	1041.77	(Hex)2 (HexNAc)2 (Deoxyhexose)2 + (Man)3(GlcNAc)2	1914.7	hybrid/complex	LLAHTNYTFE	N408		3122.28	1.364	0	YES	YES	YES	4		Trypsin/Glu-C
8881	33.2739	3163.32	3	1055.45	(Hex)1 (HexNAc)3 (Deoxyhexose)2 + (Man)3(GlcNAc)2	1955.72	hybrid/complex	LLAHTNYTFE	N408		3163.31	1.339	0	YES	YES	YES	8		Trypsin/Glu-C
8915	33.3649	3179.31	3	1060.78	(Hex)2 (HexNAc)3 (Deoxyhexose)1 + (Man)3(GlcNAc)2	1971.72	hybrid/complex	LLAHTNYTFE	N408		3179.31	0.755	0	YES	YES	YES	7		Trypsin/Glu-C
8916	33.3673	3017.26	3	1006.76	(Hex)1 (HexNAc)3 (Deoxyhexose)1 + (Man)3(GlcNAc)2	1809.67	hybrid/complex	LLAHTNYTFE	N408		3017.25	1.308	0	YES	YES	YES	11		Trypsin/Glu-C
8927	33.3965	2910.17	3	971.064	(Hex)5 + (Man)3(GlcNAc)2	1702.58	high mannose	LLAHTNYTFE	N408		2910.17	0.279	0	YES	YES	YES	7		Trypsin/Glu-C
8939	33.4299	2830.17	3	944.398	(Hex)2 (HexNAc)2 + (Man)3(GlcNAc)2	1622.58	hybrid/complex	LLAHTNYTFE	N408		2830.17	1.4	0	YES	YES	YES	10		Trypsin/Glu-C
8940	33.4322	2748.12	3	917.048	(Hex)4 + (Man)3(GlcNAc)2	1540.53	high mannose	LLAHTNYTFE	N408		2748.11	2.125	0	YES	YES	YES	12		Trypsin/Glu-C
8949	33.4563	3058.29	3	1020.44	(HexNAc)4 (Deoxyhexose)1 + (Man)3(GlcNAc)2	1850.69	hybrid/complex	LLAHTNYTFE	N408		3058.28	1.702	0	YES	YES	YES	8		Trypsin/Glu-C
8950	33.4592	2935.2	3	979.409	(Hex)3 (HexNAc)1 (Deoxyhexose)1 + (Man)3(GlcNAc)2	1727.61	hybrid/complex	LLAHTNYTFE	N408		2935.2	1.581	0	YES	YES	YES	6		Trypsin/Glu-C
8961	33.4874	2871.2	3	958.073	(Hex)1 (HexNAc)3 + (Man)3(GlcNAc)2	1663.61	hybrid/complex	LLAHTNYTFE	N408		2871.2	0.7	0	YES	YES	YES	11		Trypsin/Glu-C
8962	33.4901	3033.25	2	1517.63	(Hex)2 (HexNAc)3 + (Man)3(GlcNAc)2	1825.66	hybrid/complex	LLAHTNYTFE	N408		3033.25	0.177	0	YES	YES	YES	10		Trypsin/Glu-C
8980	33.5373	2789.14	3	930.722	(Hex)3 (HexNAc)1 + (Man)3(GlcNAc)2	1581.56	hybrid/complex	LLAHTNYTFE	N408		2789.14	0.838	0	YES	YES	YES	9		Trypsin/Glu-C
8990	33.5638	2586.06	3	863.028	(Hex)3 + (Man)3(GlcNAc)2	1378.48	high mannose	LLAHTNYTFE	N408		2586.06	-0.433	0	YES	YES	YES	11		Trypsin/Glu-C
9002	33.5946	2668.11	3	890.379	(Hex)1 (HexNAc)2 + (Man)3(GlcNAc)2	1460.53	hybrid/complex	LLAHTNYTFE	N408		2668.12	-0.885	0	YES	YES	YES	7		Trypsin/Glu-C
9005	33.604	2814.17	3	939.065	(Hex)1 (HexNAc)2 (Deoxyhexose)1 + (Man)3(GlcNAc)2	1606.59	hybrid/complex	LLAHTNYTFE	N408		2814.17	-0.021	0	YES	YES	YES	7		Trypsin/Glu-C
9009	33.6137	2773.15	3	925.391	(Hex)2 (HexNAc)1 (Deoxyhexose)1 + (Man)3(GlcNAc)2	1565.56	hybrid/complex	LLAHTNYTFE	N408		2773.15	1.109	0	YES	YES	YES	7		Trypsin/Glu-C
9047	33.7132	2627.09	3	876.706	(Hex)2 (HexNAc)1 + (Man)3(GlcNAc)2	1419.5	hybrid/complex	LLAHTNYTFE	N408		2627.09	2.036	0	YES	YES	YES	10		Trypsin/Glu-C
9056	33.739	2424.01	3	809.011	(Hex)2 + (Man)3(GlcNAc)2	1216.42	high mannose	LLAHTNYTFE	N408		2424.01	0.856	0	YES	YES	YES	13		Trypsin/Glu-C
9104	33.8643	2709.15	3	904.057	(HexNAc)3 + (Man)3(GlcNAc)2	1501.56	hybrid/complex	LLAHTNYTFE	N408		2709.14	2.192	0	YES	YES	YES	11		Trypsin/Glu-C
9123	33.9138	2506.06	2	1254.04	(HexNAc)2 + (Man)3(GlcNAc)2	1298.48	hybrid/complex	LLAHTNYTFE	N408		2506.06	-0.295	0	YES	YES	YES	10		Trypsin/Glu-C
9147	33.9777	2261.97	2	1131.99	(Hex)4 (HexNAc)2	1054.37	pauci-mannose	LLAHTNYTFE	N408		2261.96	3.792	0	YES	YES	YES	11		Trypsin/Glu-C
9162	34.0181	2302.99	3	768.669	(HexNAc)1 + (Man)3(GlcNAc)2	1095.4	hybrid/complex	LLAHTNYTFE	N408		2302.98	0.688	0	YES	YES	YES	11		Trypsin/Glu-C
9222	34.1751	2099.91	2	1050.96	(Hex)3 (HexNAc)2	892.317	pauci-mannose	LLAHTNYTFE	N408		2099.9	0.84	0	YES	YES	YES	10		Trypsin/Glu-C
9530	34.9961	3308.35	3	1103.79	(Hex)1 (HexNAc)3 (Deoxyhexose)1 (NeuAc)1 + (Man)3(GlcNAc)2	2100.76	hybrid/complex	LLAHTNYTFE	N408		3308.35	-0.214	0	YES	YES	YES	6		Trypsin/Glu-C
9532	35.0012	3121.27	3	1041.43	(Hex)2 (HexNAc)2 (NeuAc)1 + (Man)3(GlcNAc)2	1913.68	hybrid/complex	LLAHTNYTFE	N408		3121.26	2.101	0	YES	YES	YES	9		Trypsin/Glu-C
9533	35.0036	3324.35	3	1109.12	(Hex)2 (HexNAc)3 (NeuAc)1 + (Man)3(GlcNAc)2	2116.76	hybrid/complex	LLAHTNYTFE	N408		3324.34	0.645	0	YES	YES	YES	6		Trypsin/Glu-C
9562	35.0822	3162.29	3	1055.11	(Hex)1 (HexNAc)3 (NeuAc)1 + (Man)3(GlcNAc)2	1954.7	hybrid/complex	LLAHTNYTFE	N408		3162.29	1.024	0	YES	YES	YES	11		Trypsin/Glu-C
9575	35.1161	3080.24	3	1027.75	(Hex)3 (HexNAc)1 (NeuAc)1 + (Man)3(GlcNAc)2	1872.65	hybrid/complex	LLAHTNYTFE	N408		3080.24	0.591	0	YES	YES	YES	6		Trypsin/Glu-C
9650	35.3176	2959.22	3	987.413	(Hex)1 (HexNAc)2 (NeuAc)1 + (Man)3(GlcNAc)2	1751.62	hybrid/complex	LLAHTNYTFE	N408		2959.21	1.563	0	YES	YES	YES	7		Trypsin/Glu-C
11159	39.3383	5471.27	4	1368.82	(Hex)4 (HexNAc)5 (Deoxyhexose)1 + (Man)3(GlcNAc)2	2701.98	hybrid/complex	ADNDAASMPCTRPPSAPLNLISNVNE	N340	M(oxidation), C(carbamidomethyl)	5471.25	2.253	0	YES	YES	YES	16	B8 & B12	Trypsin/Glu-C
11175	39.3819	5108.13	4	1278.04	(Hex)3 (HexNAc)4 (Deoxyhexose)1 + (Man)3(GlcNAc)2	2336.85	hybrid/complex	ADNDAASMPCTRPPSAPLNLISNVNE	N340	M(oxidation), C(carbamidomethyl)	5106.12	-0.463	2	YES	YES	YES	5	B8 & B12	Trypsin/Glu-C
11187	39.4131	5268.18	4	1318.05	(Hex)4 (HexNAc)4 (Deoxyhexose)1 + (Man)3(GlcNAc)2	2498.9	hybrid/complex	ADNDAASMPCTRPPSAPLNLISNVNE	N340	M(oxidation), C(carbamidomethyl)	5268.17	0.375	0	YES	YES	YES	22	B8 & B12	Trypsin/Glu-C
11196	39.4372	5309.21	4	1328.31	(Hex)3 (HexNAc)5 (Deoxyhexose)1 + (Man)3(GlcNAc)2	2539.93	hybrid/complex	ADNDAASMPCTRPPSAPLNLISNVNE	N340	M(oxidation), C(carbamidomethyl)	5309.2	0.804	0	YES	YES	YES	12	B8 & B12	Trypsin/Glu-C
11238	39.5506	4944.06	4	1237.02	(Hex)2 (HexNAc)4 (Deoxyhexose)1 + (Man)3(GlcNAc)2	2174.8	hybrid/complex	ADNDAASMPCTRPPSAPLNLISNVNE	N340	M(oxidation), C(carbamidomethyl)	4944.07	-0.677	0	YES	YES	YES	16	B8 & B12	Trypsin/Glu-C
11259	39.6059	4903.04	4	1226.77	(Hex)3 (HexNAc)3 (Deoxyhexose)1 + (Man)3(GlcNAc)2	2133.77	hybrid/complex	ADNDAASMPCTRPPSAPLNLISNVNE	N340	M(oxidation), C(carbamidomethyl)	4903.04	0.336	0	YES	YES	YES	26	B8 & B12	Trypsin/Glu-C
11274	39.647	4741.99	4	1186.5	(Hex)2 (HexNAc)3 (Deoxyhexose)1 + (Man)3(GlcNAc)2	1971.72	hybrid/complex	ADNDAASMPCTRPPSAPLNLISNVNE	N340	M(oxidation), C(carbamidomethyl)	4740.99	1.651	1	NO	YES	YES	14	B8 & B12	Trypsin/Glu-C
11322	39.7774	4683.97	4	1172	(Hex)2 (HexNAc)2 (Deoxyhexose)2 + (Man)3(GlcNAc)2	1914.7	hybrid/complex	ADNDAASMPCTRPPSAPLNLISNVNE	N340	M(oxidation), C(carbamidomethyl)	4683.97	1.561	0	YES	YES	YES	21	B8 & B12	Trypsin/Glu-C
11327	39.7898	4537.9	4	1135.48	(Hex)2 (HexNAc)2 (Deoxyhexose)1 + (Man)3(GlcNAc)2	1768.64	hybrid/complex	ADNDAASMPCTRPPSAPLNLISNVNE	N340	M(oxidation), C(carbamidomethyl)	4537.91	-2.182	0	YES	YES	YES	29	B8 & B12	Trypsin/Glu-C
11331	39.8022	4578.95	4	1145.74	(Hex)1 (HexNAc)3 (Deoxyhexose)1 + (Man)3(GlcNAc)2	1809.67	hybrid/complex	ADNDAASMPCTRPPSAPLNLISNVNE	N340	M(oxidation), C(carbamidomethyl)	4578.94	3.294	0	YES	YES	YES	20	B8 & B12	Trypsin/Glu-C
11364	39.891	4619.96	4	1156	(HexNAc)4 (Deoxyhexose)1 + (Man)3(GlcNAc)2	1850.69	hybrid/complex	ADNDAASMPCTRPPSAPLNLISNVNE	N340	M(oxidation), C(carbamidomethyl)	4619.96	-0.615	0	YES	YES	YES	17	B8 & B12	Trypsin/Glu-C
11390	39.9609	4375.87	4	1094.97	(Hex)1 (HexNAc)2 (Deoxyhexose)1 + (Man)3(GlcNAc)2	1606.59	hybrid/complex	ADNDAASMPCTRPPSAPLNLISNVNE	N340	M(oxidation), C(carbamidomethyl)	4375.86	2.754	0	YES	YES	YES	27	B8 & B12	Trypsin/Glu-C
11415	40.0266	4417.9	4	1105.48	(HexNAc)3 (Deoxyhexose)1 + (Man)3(GlcNAc)2	1647.61	hybrid/complex	ADNDAASMPCTRPPSAPLNLISNVNE	N340	M(oxidation), C(carbamidomethyl)	4416.88	1.953	1	YES	YES	YES	27	B8 & B12	Trypsin/Glu-C
11473	40.1824	4213.81	4	1054.46	(HexNAc)2 (Deoxyhexose)1 + (Man)3(GlcNAc)2	1444.53	hybrid/complex	ADNDAASMPCTRPPSAPLNLISNVNE	N340	M(oxidation), C(carbamidomethyl)	4213.8	1.02	0	YES	YES	YES	23	B8 & B12	Trypsin/Glu-C
11475	40.1878	3985.69	4	997.431	(Hex)2 + (Man)3(GlcNAc)2	1216.42	high mannose	ADNDAASMPCTRPPSAPLNLISNVNE	N340	M(oxidation), C(carbamidomethyl)	3985.69	0.2	0	YES	YES	YES	33	B8 & B12	Trypsin/Glu-C
11614	40.5625	4837.06	4	1210.27	(Hex)4 (HexNAc)4 (Deoxyhexose)1 + (Man)3(GlcNAc)2	2498.9	hybrid/complex	AASMPCTRPPSAPLNLISNVNE	N340	C(carbamidomethyl)	4837.05	2.244	0	YES	YES	YES	4	B4 & B8	Trypsin/Glu-C
11676	40.7287	4675	4	1169.76	(Hex)3 (HexNAc)4 (Deoxyhexose)1 + (Man)3(GlcNAc)2	2336.85	hybrid/complex	AASMPCTRPPSAPLNLISNVNE	N340	C(carbamidomethyl)	4674.99	0.708	0	YES	YES	YES	6	B4 & B8	Trypsin/Glu-C
11708	40.8153	5194.12	4	1299.54	(Hex)3 (HexNAc)3 (Deoxyhexose)1 (NeuAc)1 + (Man)3(GlcNAc)2	2424.87	hybrid/complex	ADNDAASMPCTRPPSAPLNLISNVNE	N340	M(oxidation), C(carbamidomethyl)	5194.14	-3.118	0	YES	YES	YES	17	B8 & B12	Trypsin/Glu-C
11714	40.8325	4471.92	4	1118.99	(Hex)3 (HexNAc)3 (Deoxyhexose)1 + (Man)3(GlcNAc)2	2133.77	hybrid/complex	AASMPCTRPPSAPLNLISNVNE	N340	C(carbamidomethyl)	4471.91	0.827	0	YES	YES	YES	3	B4 & B8	Trypsin/Glu-C
11715	40.8348	4512.95	4	1129.24	(Hex)2 (HexNAc)4 (Deoxyhexose)1 + (Man)3(GlcNAc)2	2174.8	hybrid/complex	AASMPCTRPPSAPLNLISNVNE	N340	C(carbamidomethyl)	4512.94	1.333	0	YES	YES	YES	6	B4 & B8	Trypsin/Glu-C
11789	41.033	4147.8	4	1037.96	(Hex)1 (HexNAc)3 (Deoxyhexose)1 + (Man)3(GlcNAc)2	1809.67	hybrid/complex	AASMPCTRPPSAPLNLISNVNE	N340	C(carbamidomethyl)	4147.81	-2.276	0	YES	YES	YES	9	B4 & B8	Trypsin/Glu-C
11790	41.0354	4350.88	4	1088.73	(Hex)1 (HexNAc)4 (Deoxyhexose)1 + (Man)3(GlcNAc)2	2012.75	hybrid/complex	AASMPCTRPPSAPLNLISNVNE	N340	C(carbamidomethyl)	4350.89	-0.693	0	YES	YES	YES	4	B4 & B8	Trypsin/Glu-C
11791	41.0377	4832.02	4	1209.01	(Hex)2 (HexNAc)2 (Deoxyhexose)1 (NeuAc)1 + (Man)3(GlcNAc)2	2059.74	hybrid/complex	ADNDAASMPCTRPPSAPLNLISNVNE	N340	M(oxidation), C(carbamidomethyl)	4829.01	0.834	3	YES	YES	YES	28	B8 & B12	Trypsin/Glu-C
11808	41.0835	5252.21	4	1314.06	(Hex)4 (HexNAc)4 (Deoxyhexose)1 + (Man)3(GlcNAc)2	2498.9	hybrid/complex	ADNDAASMPCTRPPSAPLNLISNVNE	N340	C(carbamidomethyl)	5252.18	5.281	0	YES	YES	YES	15	B8 & B12	Trypsin/Glu-C
11819	41.1146	4106.79	4	1027.7	(Hex)2 (HexNAc)2 (Deoxyhexose)1 + (Man)3(GlcNAc)2	1768.64	hybrid/complex	AASMPCTRPPSAPLNLISNVNE	N340	C(carbamidomethyl)	4106.78	1.059	0	YES	YES	YES	7	B4 & B8	Trypsin/Glu-C
11845	41.1822	5092.14	4	1274.04	(Hex)3 (HexNAc)4 (Deoxyhexose)1 + (Man)3(GlcNAc)2	2336.85	hybrid/complex	ADNDAASMPCTRPPSAPLNLISNVNE	N340	C(carbamidomethyl)	5090.13	2.068	2	YES	YES	YES	19	B8 & B12	Trypsin/Glu-C
11849	41.1947	5032.1	4	1259.03	(Hex)2 (HexNAc)3 (Deoxyhexose)1 (NeuAc)1 + (Man)3(GlcNAc)2	2262.81	hybrid/complex	ADNDAASMPCTRPPSAPLNLISNVNE	N340	M(oxidation), C(carbamidomethyl)	5032.08	2.267	0	YES	YES	YES	12	B8 & B12	Trypsin/Glu-C
11860	41.2228	4928.09	4	1233.03	(Hex)2 (HexNAc)4 (Deoxyhexose)1 + (Man)3(GlcNAc)2	2174.8	hybrid/complex	ADNDAASMPCTRPPSAPLNLISNVNE	N340	C(carbamidomethyl)	4928.07	3.061	0	YES	YES	YES	13	B8 & B12	Trypsin/Glu-C
11895	41.3143	3782.67	3	1261.9	(HexNAc)2 (Deoxyhexose)1 + (Man)3(GlcNAc)2	1444.53	hybrid/complex	AASMPCTRPPSAPLNLISNVNE	N340	C(carbamidomethyl)	3782.68	-0.58	0	YES	YES	YES	6	B4 & B8	Trypsin/Glu-C
11909	41.3522	3554.56	3	1185.86	(Hex)2 + (Man)3(GlcNAc)2	1216.42	high mannose	AASMPCTRPPSAPLNLISNVNE	N340	C(carbamidomethyl)	3554.56	-0.312	0	YES	YES	YES	13	B4 & B8	Trypsin/Glu-C
11948	41.4552	4521.92	4	1131.49	(Hex)2 (HexNAc)2 (Deoxyhexose)1 + (Man)3(GlcNAc)2	1768.64	hybrid/complex	ADNDAASMPCTRPPSAPLNLISNVNE	N340	C(carbamidomethyl)	4521.91	1.347	0	YES	YES	YES	25	B8 & B12	Trypsin/Glu-C
11992	41.5711	4562.95	4	1141.74	(Hex)1 (HexNAc)3 (Deoxyhexose)1 + (Man)3(GlcNAc)2	1809.67	hybrid/complex	ADNDAASMPCTRPPSAPLNLISNVNE	N340	C(carbamidomethyl)	4562.94	1.843	0	YES	YES	YES	29	B8 & B12	Trypsin/Glu-C
12000	41.5926	4359.87	4	1090.97	(Hex)1 (HexNAc)2 (Deoxyhexose)1 + (Man)3(GlcNAc)2	1606.59	hybrid/complex	ADNDAASMPCTRPPSAPLNLISNVNE	N340	C(carbamidomethyl)	4359.86	0.786	0	YES	YES	YES	23	B8 & B12	Trypsin/Glu-C
12024	41.6568	4400.89	4	1101.23	(HexNAc)3 (Deoxyhexose)1 + (Man)3(GlcNAc)2	1647.61	hybrid/complex	ADNDAASMPCTRPPSAPLNLISNVNE	N340	C(carbamidomethyl)	4400.89	0.779	0	YES	YES	YES	17	B8 & B12	Trypsin/Glu-C
12060	41.753	4197.81	3	1400.28	(HexNAc)2 (Deoxyhexose)1 + (Man)3(GlcNAc)2	1444.53	hybrid/complex	ADNDAASMPCTRPPSAPLNLISNVNE	N340	C(carbamidomethyl)	4197.81	0.577	0	YES	YES	YES	16	B8 & B12	Trypsin/Glu-C
12068	41.7753	3969.7	3	1324.24	(Hex)2 + (Man)3(GlcNAc)2	1216.42	high mannose	ADNDAASMPCTRPPSAPLNLISNVNE	N340	C(carbamidomethyl)	3969.7	0.682	0	YES	YES	YES	23	B8 & B12	Trypsin/Glu-C
12134	41.9509	4763.02	4	1191.76	(Hex)3 (HexNAc)3 (Deoxyhexose)1 (NeuAc)1 + (Man)3(GlcNAc)2	2424.87	hybrid/complex	AASMPCTRPPSAPLNLISNVNE	N340	C(carbamidomethyl)	4763.01	1.539	0	YES	YES	YES	5	B4 & B8	Trypsin/Glu-C
12284	42.3531	5543.29	4	1386.83	(Hex)4 (HexNAc)4 (Deoxyhexose)1 (NeuAc)1 + (Man)3(GlcNAc)2	2790	hybrid/complex	ADNDAASMPCTRPPSAPLNLISNVNE	N340	C(carbamidomethyl)	5543.27	3.28	0	YES	YES	YES	7	B8 & B12	Trypsin/Glu-C
12381	42.6124	4815.02	4	1204.76	(Hex)2 (HexNAc)2 (Deoxyhexose)1 (NeuAc)1 + (Man)3(GlcNAc)2	2059.74	hybrid/complex	ADNDAASMPCTRPPSAPLNLISNVNE	N340	C(carbamidomethyl)	4813.01	0.214	2	YES	YES	YES	26	B8 & B12	Trypsin/Glu-C
12383	42.6195	5178.15	4	1295.54	(Hex)3 (HexNAc)3 (Deoxyhexose)1 (NeuAc)1 + (Man)3(GlcNAc)2	2424.87	hybrid/complex	ADNDAASMPCTRPPSAPLNLISNVNE	N340	C(carbamidomethyl)	5178.14	0.62	0	YES	YES	YES	8	B8 & B12	Trypsin/Glu-C
12455	42.8079	5016.1	4	1255.03	(Hex)2 (HexNAc)3 (Deoxyhexose)1 (NeuAc)1 + (Man)3(GlcNAc)2	2262.81	hybrid/complex	ADNDAASMPCTRPPSAPLNLISNVNE	N340	C(carbamidomethyl)	5016.09	2.348	0	YES	YES	YES	9	B8 & B12	Trypsin/Glu-C
12525	42.9946	5120.1	4	1281.03	(Hex)2 (HexNAc)2 (Deoxyhexose)1 (NeuAc)2 + (Man)3(GlcNAc)2	2350.83	hybrid/complex	ADNDAASMPCTRPPSAPLNLISNVNE	N340	M(oxidation), C(carbamidomethyl)	5120.1	-0.228	0	NO	YES	YES	8	B8 & B12	Trypsin/Glu-C
12786	43.7015	4688.96	4	1173.25	(Hex)2 (HexNAc)2 (Deoxyhexose)1 (NeuAc)2 + (Man)3(GlcNAc)2	2350.83	hybrid/complex	AASMPCTRPPSAPLNLISNVNE	N340	C(carbamidomethyl)	4688.97	-2.104	0	YES	NO	YES	6	B4 & B8	Trypsin/Glu-C
14662	48.7442	3913.65	3	1305.56	(Hex)3 (HexNAc)4 + (Man)3(GlcNAc)2	2190.79	hybrid/complex	VSITDLLAHTNYTFE	N408		3913.64	2.698	0	YES	YES	YES	8		Trypsin/Glu-C
14683	48.7995	3710.57	3	1237.86	(Hex)3 (HexNAc)3 + (Man)3(GlcNAc)2	1987.71	hybrid/complex	VSITDLLAHTNYTFE	N408		3710.56	1.738	0	YES	YES	YES	6		Trypsin/Glu-C
14684	48.8018	3637.54	3	1213.52	(Hex)2 (HexNAc)2 (Deoxyhexose)2 + (Man)3(GlcNAc)2	1914.7	hybrid/complex	VSITDLLAHTNYTFE	N408		3637.54	0.098	0	YES	YES	YES	8		Trypsin/Glu-C
14694	48.8281	3678.57	3	1227.2	(Hex)1 (HexNAc)3 (Deoxyhexose)2 + (Man)3(GlcNAc)2	1955.72	hybrid/complex	VSITDLLAHTNYTFE	N408		3678.57	0.688	0	YES	YES	YES	15		Trypsin/Glu-C
14706	48.8615	3751.59	3	1251.54	(Hex)2 (HexNAc)4 + (Man)3(GlcNAc)2	2028.74	hybrid/complex	VSITDLLAHTNYTFE	N408		3751.59	0.64	0	YES	YES	YES	9		Trypsin/Glu-C
14723	48.9071	3491.49	3	1164.84	(Hex)2 (HexNAc)2 (Deoxyhexose)1 + (Man)3(GlcNAc)2	1768.64	hybrid/complex	VSITDLLAHTNYTFE	N408		3491.49	0.701	0	YES	YES	YES	10		Trypsin/Glu-C
14731	48.9262	3694.57	3	1232.53	(Hex)2 (HexNAc)3 (Deoxyhexose)1 + (Man)3(GlcNAc)2	1971.72	hybrid/complex	VSITDLLAHTNYTFE	N408		3694.57	0.954	0	YES	YES	YES	17		Trypsin/Glu-C
14739	48.9478	3840.63	3	1281.22	(Hex)2 (HexNAc)3 (Deoxyhexose)2 + (Man)3(GlcNAc)2	2117.78	hybrid/complex	VSITDLLAHTNYTFE	N408		3840.62	0.781	0	YES	YES	YES	6		Trypsin/Glu-C
14758	49.0003	3532.52	4	884.138	(Hex)1 (HexNAc)3 (Deoxyhexose)1 + (Man)3(GlcNAc)2	1809.67	hybrid/complex	VSITDLLAHTNYTFE	N408		3532.51	2.677	0	YES	YES	YES	13		Trypsin/Glu-C
14759	49.0027	3573.54	3	1192.19	(HexNAc)4 (Deoxyhexose)1 + (Man)3(GlcNAc)2	1850.69	hybrid/complex	VSITDLLAHTNYTFE	N408		3573.54	1.465	0	YES	YES	YES	7		Trypsin/Glu-C
14768	49.0266	3450.48	3	1151.17	(Hex)3 (HexNAc)1 (Deoxyhexose)1 + (Man)3(GlcNAc)2	1727.61	hybrid/complex	VSITDLLAHTNYTFE	N408		3450.46	4.749	0	YES	YES	YES	8		Trypsin/Glu-C
14775	49.0464	3345.43	3	1116.15	(Hex)2 (HexNAc)2 + (Man)3(GlcNAc)2	1622.58	hybrid/complex	VSITDLLAHTNYTFE	N408		3345.43	1.357	0	YES	YES	YES	18		Trypsin/Glu-C
14778	49.0534	3475.5	3	1159.51	(Hex)1 (HexNAc)2 (Deoxyhexose)2 + (Man)3(GlcNAc)2	1752.64	hybrid/complex	VSITDLLAHTNYTFE	N408		3475.49	1.759	0	YES	YES	YES	10		Trypsin/Glu-C
14797	49.1037	3329.45	3	1110.82	(Hex)1 (HexNAc)2 (Deoxyhexose)1 + (Man)3(GlcNAc)2	1606.59	hybrid/complex	VSITDLLAHTNYTFE	N408		3329.43	4.335	0	YES	YES	YES	8		Trypsin/Glu-C
14799	49.1085	3386.46	3	1129.83	(Hex)1 (HexNAc)3 + (Man)3(GlcNAc)2	1663.61	hybrid/complex	VSITDLLAHTNYTFE	N408		3386.45	1.259	0	YES	YES	YES	17		Trypsin/Glu-C
14805	49.1253	3263.38	3	1088.8	(Hex)4 + (Man)3(GlcNAc)2	1540.53	high mannose	VSITDLLAHTNYTFE	N408		3263.37	0.619	0	YES	YES	YES	25		Trypsin/Glu-C
14810	49.1394	3548.51	4	888.135	(Hex)2 (HexNAc)3 + (Man)3(GlcNAc)2	1825.66	hybrid/complex	VSITDLLAHTNYTFE	N408		3548.51	1.459	0	YES	YES	YES	18		Trypsin/Glu-C
14833	49.1993	3427.48	3	1143.5	(HexNAc)4 + (Man)3(GlcNAc)2	1704.63	hybrid/complex	VSITDLLAHTNYTFE	N408		3427.48	0.321	0	YES	YES	YES	10		Trypsin/Glu-C
14836	49.2064	3304.41	3	1102.48	(Hex)3 (HexNAc)1 + (Man)3(GlcNAc)2	1581.56	hybrid/complex	VSITDLLAHTNYTFE	N408		3304.4	1.381	0	YES	YES	YES	20		Trypsin/Glu-C
14851	49.2467	3183.38	3	1062.13	(Hex)1 (HexNAc)2 + (Man)3(GlcNAc)2	1460.53	hybrid/complex	VSITDLLAHTNYTFE	N408		3183.38	1.164	0	YES	YES	YES	14		Trypsin/Glu-C
14856	49.2588	3167.38	3	1056.8	(HexNAc)2 (Deoxyhexose)1 + (Man)3(GlcNAc)2	1444.53	hybrid/complex	VSITDLLAHTNYTFE	N408		3167.38	-1.024	0	YES	YES	YES	10		Trypsin/Glu-C
14860	49.2705	3101.33	3	1034.78	(Hex)3 + (Man)3(GlcNAc)2	1378.48	high mannose	VSITDLLAHTNYTFE	N408		3101.32	1.123	0	YES	YES	YES	24		Trypsin/Glu-C
14874	49.3066	3370.46	3	1124.5	(HexNAc)3 (Deoxyhexose)1 + (Man)3(GlcNAc)2	1647.61	hybrid/complex	VSITDLLAHTNYTFE	N408		3370.46	1.53	0	YES	YES	YES	9		Trypsin/Glu-C
14897	49.3738	2939.27	3	980.765	(Hex)2 + (Man)3(GlcNAc)2	1216.42	high mannose	VSITDLLAHTNYTFE	N408		2939.27	1.151	0	YES	YES	YES	27		Trypsin/Glu-C
14898	49.3761	3224.4	3	1075.81	(HexNAc)3 + (Man)3(GlcNAc)2	1501.56	hybrid/complex	VSITDLLAHTNYTFE	N408		3224.4	0.998	0	YES	YES	YES	14		Trypsin/Glu-C
14903	49.3879	3288.41	3	1097.14	(Hex)2 (HexNAc)1 (Deoxyhexose)1 + (Man)3(GlcNAc)2	1565.56	hybrid/complex	VSITDLLAHTNYTFE	N408		3288.41	0.943	0	YES	YES	YES	8		Trypsin/Glu-C
14907	49.3996	3142.35	3	1048.46	(Hex)2 (HexNAc)1 + (Man)3(GlcNAc)2	1419.5	hybrid/complex	VSITDLLAHTNYTFE	N408		3142.35	1.536	0	YES	YES	YES	15		Trypsin/Glu-C
14933	49.4691	3021.32	3	1008.12	(HexNAc)2 + (Man)3(GlcNAc)2	1298.48	hybrid/complex	VSITDLLAHTNYTFE	N408		3021.32	0.466	0	YES	YES	YES	18		Trypsin/Glu-C
14981	49.5959	2818.24	3	940.422	(HexNAc)1 + (Man)3(GlcNAc)2	1095.4	hybrid/complex	VSITDLLAHTNYTFE	N408		2818.24	0.377	0	YES	YES	YES	17		Trypsin/Glu-C
14989	49.6174	2777.22	3	926.747	(Hex)4 (HexNAc)2	1054.37	pauci-mannose	VSITDLLAHTNYTFE	N408		2777.22	0.984	0	YES	YES	YES	22		Trypsin/Glu-C
15048	49.7777	2615.17	3	872.729	(Hex)3 (HexNAc)2	892.317	pauci-mannose	VSITDLLAHTNYTFE	N408		2615.16	0.867	0	YES	YES	YES	18		Trypsin/Glu-C
15278	50.4006	3823.6	3	1275.54	(Hex)1 (HexNAc)3 (Deoxyhexose)1 (NeuAc)1 + (Man)3(GlcNAc)2	2100.76	hybrid/complex	VSITDLLAHTNYTFE	N408		3823.61	-1.198	0	YES	YES	YES	5		Trypsin/Glu-C
15292	50.4378	3782.58	3	1261.87	(Hex)2 (HexNAc)2 (Deoxyhexose)1 (NeuAc)1 + (Man)3(GlcNAc)2	2059.74	hybrid/complex	VSITDLLAHTNYTFE	N408		3782.58	1.021	0	YES	YES	YES	9		Trypsin/Glu-C
15337	50.5596	3677.55	3	1226.86	(Hex)1 (HexNAc)3 (NeuAc)1 + (Man)3(GlcNAc)2	1954.7	hybrid/complex	VSITDLLAHTNYTFE	N408		3677.55	0.816	0	YES	YES	YES	5		Trypsin/Glu-C
15382	50.6762	3840.61	3	1281.21	(Hex)2 (HexNAc)3 (NeuAc)1 + (Man)3(GlcNAc)2	2116.76	hybrid/complex	VSITDLLAHTNYTFE	N408		3839.6	0.997	1	YES	YES	YES	8		Trypsin/Glu-C
15417	50.7683	3595.5	3	1199.51	(Hex)3 (HexNAc)1 (NeuAc)1 + (Man)3(GlcNAc)2	1872.65	hybrid/complex	VSITDLLAHTNYTFE	N408		3595.5	0.032	0	YES	YES	YES	12		Trypsin/Glu-C
15452	50.8602	3636.53	4	910.139	(Hex)2 (HexNAc)2 (NeuAc)1 + (Man)3(GlcNAc)2	1913.68	hybrid/complex	VSITDLLAHTNYTFE	N408		3636.52	1.254	0	YES	YES	YES	13		Trypsin/Glu-C
15453	50.8629	3433.45	3	1145.49	(Hex)2 (HexNAc)1 (NeuAc)1 + (Man)3(GlcNAc)2	1710.6	hybrid/complex	VSITDLLAHTNYTFE	N408		3433.44	1.711	0	YES	YES	YES	13		Trypsin/Glu-C
15481	50.936	3474.48	3	1159.17	(Hex)1 (HexNAc)2 (NeuAc)1 + (Man)3(GlcNAc)2	1751.62	hybrid/complex	VSITDLLAHTNYTFE	N408		3474.47	1.339	0	YES	YES	YES	8		Trypsin/Glu-C
15525	51.0551	3271.4	3	1091.47	(Hex)1 (HexNAc)1 (NeuAc)1 + (Man)3(GlcNAc)2	1548.55	hybrid/complex	VSITDLLAHTNYTFE	N408		3271.39	1.541	0	YES	YES	YES	6		Trypsin/Glu-C
