# Supplementary material for: Glycoengineering of EphA4 Fc leads to a unique, long-acting and broad spectrum, Eph receptor therapeutic antagonist
Source: Sci Rep. 2017 Jul 26;7:6519. doi: 10.1038/s41598-017-06685-z (PMC5529513; doi:10.1038/s41598-017-06685-z)
Supplement: Supplementary file 4 — Supplementary Table S3 [file 41598_2017_6685_MOESM4_ESM.xls]

## Sheet: Sheet1
Glycoengineering of EphA4 Fc leads to a unique, long-acting and broad spectrum, Eph receptor therapeutic antagonist Cassandra L. Pegg, Leanne T. Cooper, Jing Zhao, Michael Gerometta, Fiona M. Smith, Michael Yeh, Perry F. Bartlett, Jeffrey J. Gorman and Andrew W. Boyd
Supplementary Table S3. Glycan compositions confirmed by MS/MS at each N-linked site of EphA4 Fc. If a glycan composition was observed at a N-linked site a "x" has been placed in the appropriate column (H-K, sites N235, N340, N408 and N624, respectively).
Assigned glycan information			Tally of each monosaccharide residues				N-linked sites
Glycan mass (Da)	Glycan composition: GlcNac = N-Acetylglucosamine, Man = mannose, HexNAc = N-Acetylhexosamine, Hex= hexosamine, dHex=deoxyhexose, NeuAc= N-Acetylneuraminic acid	Type of glycan	HexNAc	Hex	dHex	NeuAc	Site N235	Site N340	Site N408	Site N624
892.317	(Hex)3 (HexNAc)2	pauci-mannose	2	3	0	0			x
1054.37	(Hex)4 (HexNAc)2	pauci-mannose	2	4	0	0	x		x
1216.42	(Hex)2 + (Man)3(GlcNAc)2	high mannose	2	5	0	0	x	x	x	x
1378.48	(Hex)3 + (Man)3(GlcNAc)2	high mannose	2	6	0	0			x	x
1540.53	(Hex)4 + (Man)3(GlcNAc)2	high mannose	2	7	0	0			x	x
1702.58	(Hex)5 + (Man)3(GlcNAc)2	high mannose	2	8	0	0			x	x
1864.63	(Hex)6 + (Man)3(GlcNAc)2	high mannose	2	9	0	0				x
1095.4	(HexNAc)1 + (Man)3(GlcNAc)2	hybrid/complex	3	3	0	0	x		x	x
1419.5	(Hex)2 (HexNAc)1 + (Man)3(GlcNAc)2	hybrid/complex	3	5	0	0			x	x
1581.56	(Hex)3 (HexNAc)1 + (Man)3(GlcNAc)2	hybrid/complex	3	6	0	0			x	x
1298.48	(HexNAc)2 + (Man)3(GlcNAc)2	hybrid/complex	4	3	0	0			x	x
1460.53	(Hex)1 (HexNAc)2 + (Man)3(GlcNAc)2	hybrid/complex	4	4	0	0			x
1622.58	(Hex)2 (HexNAc)2 + (Man)3(GlcNAc)2	hybrid/complex	4	5	0	0			x
1501.56	(HexNAc)3 + (Man)3(GlcNAc)2	hybrid/complex	5	3	0	0			x
1663.61	(Hex)1 (HexNAc)3 + (Man)3(GlcNAc)2	hybrid/complex	5	4	0	0			x
1825.66	(Hex)2 (HexNAc)3 + (Man)3(GlcNAc)2	hybrid/complex	5	5	0	0			x
1987.71	(Hex)3 (HexNAc)3 + (Man)3(GlcNAc)2	hybrid/complex	5	6	0	0			x
1704.63	(HexNAc)4 + (Man)3(GlcNAc)2	hybrid/complex	6	3	0	0			x
2028.74	(Hex)2 (HexNAc)4 + (Man)3(GlcNAc)2	hybrid/complex	6	5	0	0			x
2190.79	(Hex)3 (HexNAc)4 + (Man)3(GlcNAc)2	hybrid/complex	6	6	0	0			x
1241.45	(HexNAc)1 (Deoxyhexose)1 + (Man)3(GlcNAc)2	hybrid/complex	3	3	1	0	x			x
1403.51	(Hex)1 (HexNAc)1 (Deoxyhexose)1 + (Man)3(GlcNAc)2	hybrid/complex	3	4	1	0	x
1565.56	(Hex)2 (HexNAc)1 (Deoxyhexose)1 + (Man)3(GlcNAc)2	hybrid/complex	3	5	1	0			x	x
1727.61	(Hex)3 (HexNAc)1 (Deoxyhexose)1 + (Man)3(GlcNAc)2	hybrid/complex	3	6	1	0			x	x
1444.53	(HexNAc)2 (Deoxyhexose)1 + (Man)3(GlcNAc)2	hybrid/complex	4	3	1	0	x	x	x	x
1606.59	(Hex)1 (HexNAc)2 (Deoxyhexose)1 + (Man)3(GlcNAc)2	hybrid/complex	4	4	1	0	x	x	x	x
1768.64	(Hex)2 (HexNAc)2 (Deoxyhexose)1 + (Man)3(GlcNAc)2	hybrid/complex	4	5	1	0	x	x	x	x
1647.61	(HexNAc)3 (Deoxyhexose)1 + (Man)3(GlcNAc)2	hybrid/complex	5	3	1	0	x	x	x	x
1809.67	(Hex)1 (HexNAc)3 (Deoxyhexose)1 + (Man)3(GlcNAc)2	hybrid/complex	5	4	1	0	x	x	x	x
1971.72	(Hex)2 (HexNAc)3 (Deoxyhexose)1 + (Man)3(GlcNAc)2	hybrid/complex	5	5	1	0	x	x	x	x
2133.77	(Hex)3 (HexNAc)3 (Deoxyhexose)1 + (Man)3(GlcNAc)2	hybrid/complex	5	6	1	0	x	x	x
1850.69	(HexNAc)4 (Deoxyhexose)1 + (Man)3(GlcNAc)2	hybrid/complex	6	3	1	0		x	x
2012.75	(Hex)1 (HexNAc)4 (Deoxyhexose)1 + (Man)3(GlcNAc)2	hybrid/complex	6	4	1	0		x
2174.8	(Hex)2 (HexNAc)4 (Deoxyhexose)1 + (Man)3(GlcNAc)2	hybrid/complex	6	5	1	0	x	x	x
2336.85	(Hex)3 (HexNAc)4 (Deoxyhexose)1 + (Man)3(GlcNAc)2	hybrid/complex	6	6	1	0	x	x
2498.9	(Hex)4 (HexNAc)4 (Deoxyhexose)1 + (Man)3(GlcNAc)2	hybrid/complex	6	7	1	0	x	x
2539.93	(Hex)3 (HexNAc)5 (Deoxyhexose)1 + (Man)3(GlcNAc)2	hybrid/complex	7	6	1	0		x
2701.98	(Hex)4 (HexNAc)5 (Deoxyhexose)1 + (Man)3(GlcNAc)2	hybrid/complex	7	7	1	0		x
1752.64	(Hex)1 (HexNAc)2 (Deoxyhexose)2 + (Man)3(GlcNAc)2	hybrid/complex	4	4	2	0			x
1914.7	(Hex)2 (HexNAc)2 (Deoxyhexose)2 + (Man)3(GlcNAc)2	hybrid/complex	4	5	2	0	x	x	x
1955.72	(Hex)1 (HexNAc)3 (Deoxyhexose)2 + (Man)3(GlcNAc)2	hybrid/complex	5	4	2	0	x		x
2117.78	(Hex)2 (HexNAc)3 (Deoxyhexose)2 + (Man)3(GlcNAc)2	hybrid/complex	5	5	2	0	x	x	x
2279.83	(Hex)3 (HexNAc)3 (Deoxyhexose)2 + (Man)3(GlcNAc)2	hybrid/complex	5	6	2	0	x
2482.91	(Hex)3 (HexNAc)4 (Deoxyhexose)2 + (Man)3(GlcNAc)2	hybrid/complex	6	6	2	0	x
1710.6	(Hex)2 (HexNAc)1 (NeuAc)1 + (Man)3(GlcNAc)2	hybrid/complex	3	5	0	1			x
1872.65	(Hex)3 (HexNAc)1 (NeuAc)1 + (Man)3(GlcNAc)2	hybrid/complex	3	6	0	1			x
1548.55	(Hex)1 (HexNAc)1 (NeuAc)1 + (Man)3(GlcNAc)2	hybrid/complex	4	4	0	1			x
1751.62	(Hex)1 (HexNAc)2 (NeuAc)1 + (Man)3(GlcNAc)2	hybrid/complex	4	4	0	1			x
1913.68	(Hex)2 (HexNAc)2 (NeuAc)1 + (Man)3(GlcNAc)2	hybrid/complex	4	5	0	1			x
1954.7	(Hex)1 (HexNAc)3 (NeuAc)1 + (Man)3(GlcNAc)2	hybrid/complex	5	4	0	1			x
2116.76	(Hex)2 (HexNAc)3 (NeuAc)1 + (Man)3(GlcNAc)2	hybrid/complex	5	5	0	1			x
2278.81	(Hex)3 (HexNAc)3 (NeuAc)1 + (Man)3(GlcNAc)2	hybrid/complex	5	6	0	1			x
1694.6	(Hex)1 (HexNAc)1 (Deoxyhexose)1 (NeuAc)1 + (Man)3(GlcNAc)2	hybrid/complex	3	4	1	1				x
1856.66	(Hex)2 (HexNAc)1 (Deoxyhexose)1 (NeuAc)1 + (Man)3(GlcNAc)2	hybrid/complex	3	5	1	1				x
2018.71	(Hex)3 (HexNAc)1 (Deoxyhexose)1 (NeuAc)1 + (Man)3(GlcNAc)2	hybrid/complex	3	6	1	1				x
1897.68	(Hex)1 (HexNAc)2 (Deoxyhexose)1 (NeuAc)1 + (Man)3(GlcNAc)2	hybrid/complex	4	4	1	1	x			x
2059.74	(Hex)2 (HexNAc)2 (Deoxyhexose)1 (NeuAc)1 + (Man)3(GlcNAc)2	hybrid/complex	4	5	1	1	x	x	x	x
2100.76	(Hex)1 (HexNAc)3 (Deoxyhexose)1 (NeuAc)1 + (Man)3(GlcNAc)2	hybrid/complex	5	4	1	1	x		x
2262.81	(Hex)2 (HexNAc)3 (Deoxyhexose)1 (NeuAc)1 + (Man)3(GlcNAc)2	hybrid/complex	5	5	1	1	x	x
2424.87	(Hex)3 (HexNAc)3 (Deoxyhexose)1 (NeuAc)1 + (Man)3(GlcNAc)2	hybrid/complex	5	6	1	1	x	x
2627.95	(Hex)3 (HexNAc)4 (Deoxyhexose)1 (NeuAc)1 + (Man)3(GlcNAc)2	hybrid/complex	6	6	1	1	x
2790	(Hex)4 (HexNAc)4 (Deoxyhexose)1 (NeuAc)1 + (Man)3(GlcNAc)2	hybrid/complex	6	7	1	1	x	x
2205.79	(Hex)2 (HexNAc)2 (Deoxyhexose)2 (NeuAc)1 + (Man)3(GlcNAc)2	hybrid/complex	4	5	2	1	x
2246.82	(Hex)1 (HexNAc)3 (Deoxyhexose)2 (NeuAc)1 + (Man)3(GlcNAc)2	hybrid/complex	5	4	2	1	x
2570.93	(Hex)3 (HexNAc)3 (Deoxyhexose)2 (NeuAc)1 + (Man)3(GlcNAc)2	hybrid/complex	5	6	2	1	x	x
2350.83	(Hex)2 (HexNAc)2 (Deoxyhexose)1 (NeuAc)2 + (Man)3(GlcNAc)2	hybrid/complex	4	5	1	2	x	x
2715.96	(Hex)3 (HexNAc)3 (Deoxyhexose)1 (NeuAc)2 + (Man)3(GlcNAc)2	hybrid/complex	5	6	1	2	x
2919.04	(Hex)3 (HexNAc)4 (Deoxyhexose)1 (NeuAc)2 + (Man)3(GlcNAc)2	hybrid/complex	6	6	1	2	x
3081.09	(Hex)4 (HexNAc)4 (Deoxyhexose)1 (NeuAc)2 + (Man)3(GlcNAc)2	hybrid/complex	6	7	1	2	x
